# Supplementary material for: Electronic paddle-wheels in a solid-state electrolyte
Source: Nat Commun. 2024 Jan 2;15:121. doi: 10.1038/s41467-023-44274-z (PMC10762152; doi:10.1038/s41467-023-44274-z)
Supplement: Supplementary file 4 — Source Data [file 41467_2023_44274_MOESM4_ESM.xlsx]

## Sheet: Figure 1b
r (Å)	g(r)
0.025	0
0.075	0
0.125	0
0.175	0
0.225	0
0.275	0
0.325	0
0.375	0
0.425	0
0.475	0
0.525	0
0.575	0
0.625	0
0.675	0
0.725	0
0.775	0
0.825	0
0.875	0
0.925	0
0.975	0
1.025	0
1.075	0
1.125	0
1.175	0
1.225	0
1.275	0
1.325	0
1.375	0
1.425	0
1.475	0
1.525	4.16667e-05
1.575	0.000109866
1.625	0.00211006
1.675	0.0119245
1.725	0.0519462
1.775	0.156704
1.825	0.343174
1.875	0.62554
1.925	0.925963
1.975	1.1829
2.025	1.3703
2.075	1.45719
2.125	1.43082
2.175	1.35807
2.225	1.24905
2.275	1.12255
2.325	0.999735
2.375	0.904481
2.425	0.821631
2.475	0.773478
2.525	0.737636
2.575	0.729434
2.625	0.766771
2.675	0.857658
2.725	1.01325
2.775	1.25155
2.825	1.56336
2.875	1.91848
2.925	2.2502
2.975	2.47781
3.025	2.59974
3.075	2.58721
3.125	2.46537
3.175	2.26604
3.225	2.05184
3.275	1.83501
3.325	1.63057
3.375	1.46367
3.425	1.31151
3.475	1.17768
3.525	1.07506
3.575	0.996207
3.625	0.92823
3.675	0.873507
3.725	0.82472
3.775	0.78812
3.825	0.755071
3.875	0.736657
3.925	0.713431
3.975	0.69775
4.025	0.68564
4.075	0.675225
4.125	0.667039
4.175	0.665163
4.225	0.662108
4.275	0.66414
4.325	0.669569
4.375	0.669382
4.425	0.676008
4.475	0.677876
4.525	0.680817
4.575	0.691605
4.625	0.704455
4.675	0.705418
4.725	0.71269
4.775	0.722806
4.825	0.740637
4.875	0.749328
4.925	0.76668
4.975	0.780966
5.025	0.794676
5.075	0.813549
5.125	0.832122
5.175	0.850017
5.225	0.863484
5.275	0.882925
5.325	0.902557
5.375	0.920696
5.425	0.938224
5.475	0.967968
5.525	0.985381
5.575	1.00482
5.625	1.02781
5.675	1.04982
5.725	1.06654
5.775	1.08787
5.825	1.111
5.875	1.12423
5.925	1.15041
5.975	1.16331
6.025	1.17764

## Sheet: Figure 1c
q()	r (Å)	r(q,r)
1	0.025	0
1	0.075	0
1	0.125	0
1	0.175	0
1	0.225	0
1	0.275	0
1	0.325	0
1	0.375	0
1	0.425	0
1	0.475	0
1	0.525	0
1	0.575	0
1	0.625	0
1	0.675	0
1	0.725	0
1	0.775	0
1	0.825	0
1	0.875	0
1	0.925	0
1	0.975	0
1	1.025	0
1	1.075	0
1	1.125	0
1	1.175	0
1	1.225	0
1	1.275	0
1	1.325	0
1	1.375	0
1	1.425	0
1	1.475	0
1	1.525	0
1	1.575	0
1	1.625	0
1	1.675	7.98706e-05
1	1.725	0.000197429
1	1.775	0.00144173
1	1.825	0.00260761
1	1.875	0.00515787
1	1.925	0.0057188
1	1.975	0.00696234
1	2.025	0.0078088
1	2.075	0.00677308
1	2.125	0.00533549
1	2.175	0.00434788
1	2.225	0.00356132
1	2.275	0.00232054
1	2.325	0.00151482
1	2.375	0.00134326
1	2.425	0.00101757
1	2.475	0.000608075
1	2.525	0.000441736
1	2.575	0.000481382
1	2.625	0.000351589
1	2.675	0.000330951
1	2.725	0.000265085
1	2.775	0.000119551
1	2.825	0.00016241
1	2.875	0.00013556
1	2.925	0.000110436
1	2.975	8.14348e-05
1	3.025	0.000132378
1	3.075	0.000115297
1	3.125	5.76794e-05
1	3.175	7.14986e-05
1	3.225	3.31936e-05
1	3.275	4.51758e-05
1	3.325	3.8349e-05
1	3.375	3.93481e-05
1	3.425	1.60059e-05
1	3.475	9.02823e-06
1	3.525	2.19348e-05
1	3.575	3.3647e-05
1	3.625	4.28654e-05
1	3.675	2.37685e-05
1	3.725	1.87697e-05
1	3.775	2.76261e-05
1	3.825	1.28333e-05
1	3.875	1.37144e-05
1	3.925	1.29741e-05
1	3.975	1.6483e-05
1	4.025	1.23374e-05
1	4.075	9.84805e-06
1	4.125	9.96671e-06
1	4.175	1.63315e-05
1	4.225	3.90199e-05
1	4.275	9.27957e-06
1	4.325	1.58659e-05
1	4.375	3.13272e-05
1	4.425	3.86657e-05
1	4.475	2.14741e-05
1	4.525	2.36644e-05
1	4.575	4.02231e-05
1	4.625	3.1713e-05
1	4.675	3.57494e-05
1	4.725	4.17792e-05
1	4.775	8.39428e-05
1	4.825	5.51549e-05
1	4.875	5.35196e-05
1	4.925	5.76823e-05
1	4.975	6.04441e-05
1	5.025	4.67742e-05
1	5.075	9.33602e-05
1	5.125	0.000106998
1	5.175	0.000109463
1	5.225	9.22921e-05
1	5.275	0.000100564
1	5.325	0.000114063
1	5.375	0.000103775
1	5.425	9.42562e-05
1	5.475	0.000109313
1	5.525	0.000128971
1	5.575	0.000113612
1	5.625	0.000111409
1	5.675	8.80153e-05
1	5.725	7.52121e-05
1	5.775	7.99085e-05
1	5.825	0.000100499
1	5.875	8.01945e-05
1	5.925	7.76391e-05
1	5.975	7.12554e-05
1	6.025	7.40821e-05
2	0.025	0
2	0.075	0
2	0.125	0
2	0.175	0
2	0.225	0
2	0.275	0
2	0.325	0
2	0.375	0
2	0.425	0
2	0.475	0
2	0.525	0
2	0.575	0
2	0.625	0
2	0.675	0
2	0.725	0
2	0.775	0
2	0.825	0
2	0.875	0
2	0.925	0
2	0.975	0
2	1.025	0
2	1.075	0
2	1.125	0
2	1.175	0
2	1.225	0
2	1.275	0
2	1.325	0
2	1.375	0
2	1.425	0
2	1.475	0
2	1.525	0
2	1.575	0
2	1.625	0
2	1.675	0.000224501
2	1.725	0.00129855
2	1.775	0.00410796
2	1.825	0.00833564
2	1.875	0.0139335
2	1.925	0.0172185
2	1.975	0.0186698
2	2.025	0.0207486
2	2.075	0.0192403
2	2.125	0.0146826
2	2.175	0.0127428
2	2.225	0.0102533
2	2.275	0.00684812
2	2.325	0.00484474
2	2.375	0.00365183
2	2.425	0.00294766
2	2.475	0.00187564
2	2.525	0.00182869
2	2.575	0.00158299
2	2.625	0.00103279
2	2.675	0.000782094
2	2.725	0.000623969
2	2.775	0.000346855
2	2.825	0.000547185
2	2.875	0.000329008
2	2.925	0.000243525
2	2.975	0.000320949
2	3.025	0.000265418
2	3.075	0.00017743
2	3.125	0.000124042
2	3.175	0.000161022
2	3.225	0.000125204
2	3.275	8.52693e-05
2	3.325	0.000118334
2	3.375	6.22125e-05
2	3.425	7.53826e-05
2	3.475	3.76176e-05
2	3.525	5.26436e-05
2	3.575	0.00015544
2	3.625	0.000104628
2	3.675	7.71355e-05
2	3.725	7.63881e-05
2	3.775	0.00012453
2	3.825	7.36882e-05
2	3.875	6.85719e-05
2	3.925	8.57074e-05
2	3.975	6.97651e-05
2	4.025	5.0845e-05
2	4.075	6.34652e-05
2	4.125	5.05455e-05
2	4.175	6.63685e-05
2	4.225	4.61453e-05
2	4.275	3.38042e-05
2	4.325	6.73493e-05
2	4.375	7.91091e-05
2	4.425	9.46536e-05
2	4.475	8.55939e-05
2	4.525	6.71477e-05
2	4.575	9.02849e-05
2	4.625	7.95657e-05
2	4.675	9.97659e-05
2	4.725	0.000119369
2	4.775	0.000224202
2	4.825	0.000177432
2	4.875	0.000177125
2	4.925	0.000231229
2	4.975	0.00020458
2	5.025	0.00021708
2	5.075	0.000233283
2	5.125	0.000233596
2	5.175	0.000309392
2	5.225	0.000279539
2	5.275	0.000306697
2	5.325	0.000305664
2	5.375	0.000311115
2	5.425	0.000306847
2	5.475	0.000304299
2	5.525	0.000320246
2	5.575	0.000270485
2	5.625	0.000320063
2	5.675	0.000317833
2	5.725	0.00028163
2	5.775	0.000289124
2	5.825	0.000273114
2	5.875	0.000254447
2	5.925	0.000217217
2	5.975	0.000199006
2	6.025	0.00020773
3	0.025	0
3	0.075	0
3	0.125	0
3	0.175	0
3	0.225	0
3	0.275	0
3	0.325	0
3	0.375	0
3	0.425	0
3	0.475	0
3	0.525	0
3	0.575	0
3	0.625	0
3	0.675	0
3	0.725	0
3	0.775	0
3	0.825	0
3	0.875	0
3	0.925	0
3	0.975	0
3	1.025	0
3	1.075	0
3	1.125	0
3	1.175	0
3	1.225	0
3	1.275	0
3	1.325	0
3	1.375	0
3	1.425	0
3	1.475	0
3	1.525	0
3	1.575	7.32438e-06
3	1.625	4.81643e-05
3	1.675	0.000520238
3	1.725	0.00246481
3	1.775	0.00645893
3	1.825	0.0132126
3	1.875	0.0228917
3	1.925	0.0285335
3	1.975	0.0327652
3	2.025	0.0321509
3	2.075	0.0303544
3	2.125	0.0235698
3	2.175	0.0201582
3	2.225	0.0160437
3	2.275	0.0119994
3	2.325	0.00865868
3	2.375	0.00613756
3	2.425	0.00479124
3	2.475	0.00359011
3	2.525	0.00305415
3	2.575	0.00224614
3	2.625	0.00141075
3	2.675	0.0012053
3	2.725	0.00120308
3	2.775	0.000718092
3	2.825	0.000668613
3	2.875	0.000511465
3	2.925	0.000492005
3	2.975	0.000386644
3	3.025	0.000305132
3	3.075	0.000172306
3	3.125	0.000255526
3	3.175	0.000197673
3	3.225	0.000208479
3	3.275	0.000181833
3	3.325	0.000190649
3	3.375	0.000112727
3	3.425	0.000136825
3	3.475	0.000130408
3	3.525	0.000114061
3	3.575	0.000172026
3	3.625	0.000164087
3	3.675	0.00018656
3	3.725	0.000184641
3	3.775	0.000204433
3	3.825	0.000156484
3	3.875	0.000174253
3	3.925	0.0001608
3	3.975	0.000106948
3	4.025	0.000108793
3	4.075	0.00012693
3	4.125	8.61409e-05
3	4.175	0.000128567
3	4.225	7.70219e-05
3	4.275	9.64413e-05
3	4.325	0.000146355
3	4.375	0.000114233
3	4.425	0.00012373
3	4.475	0.000120073
3	4.525	0.000145832
3	4.575	0.000159156
3	4.625	0.00019679
3	4.675	0.000175422
3	4.725	0.000181767
3	4.775	0.000231905
3	4.825	0.000327287
3	4.875	0.000323157
3	4.925	0.000448474
3	4.975	0.000373922
3	5.025	0.000354524
3	5.075	0.000426588
3	5.125	0.000414154
3	5.175	0.000431294
3	5.225	0.000457245
3	5.275	0.000567248
3	5.325	0.000498119
3	5.375	0.000482815
3	5.425	0.00046449
3	5.475	0.000489182
3	5.525	0.000469852
3	5.575	0.000457565
3	5.625	0.000522782
3	5.675	0.000532794
3	5.725	0.000511147
3	5.775	0.000521585
3	5.825	0.000513204
3	5.875	0.000456776
3	5.925	0.000481362
3	5.975	0.00041396
3	6.025	0.00035773
4	0.025	0
4	0.075	0
4	0.125	0
4	0.175	0
4	0.225	0
4	0.275	0
4	0.325	0
4	0.375	0
4	0.425	0
4	0.475	0
4	0.525	0
4	0.575	0
4	0.625	0
4	0.675	0
4	0.725	0
4	0.775	0
4	0.825	0
4	0.875	0
4	0.925	0
4	0.975	0
4	1.025	0
4	1.075	0
4	1.125	0
4	1.175	0
4	1.225	0
4	1.275	0
4	1.325	0
4	1.375	0
4	1.425	0
4	1.475	0
4	1.525	0
4	1.575	7.32438e-06
4	1.625	0.000307334
4	1.675	0.000762009
4	1.725	0.00262153
4	1.775	0.00902136
4	1.825	0.0179442
4	1.875	0.0293675
4	1.925	0.0390216
4	1.975	0.0437832
4	2.025	0.0430673
4	2.075	0.0411139
4	2.125	0.0341535
4	2.175	0.0280525
4	2.225	0.0215588
4	2.275	0.0162379
4	2.325	0.0112323
4	2.375	0.00816695
4	2.425	0.00648857
4	2.475	0.00496248
4	2.525	0.00382743
4	2.575	0.00301069
4	2.625	0.00196187
4	2.675	0.00153372
4	2.725	0.00159051
4	2.775	0.00111843
4	2.825	0.000881871
4	2.875	0.00065362
4	2.925	0.00055855
4	2.975	0.000580992
4	3.025	0.000365364
4	3.075	0.000259419
4	3.125	0.000310104
4	3.175	0.000248743
4	3.225	0.000212555
4	3.275	0.000250161
4	3.325	0.000257486
4	3.375	0.000157924
4	3.425	0.000237507
4	3.475	0.00022721
4	3.525	0.000177916
4	3.575	0.0001725
4	3.625	0.000284387
4	3.675	0.000261453
4	3.725	0.000134443
4	3.775	0.00012028
4	3.825	0.000211957
4	3.875	0.00017869
4	3.925	0.000165517
4	3.975	0.00015563
4	4.025	0.000177584
4	4.075	0.000159757
4	4.125	0.000145585
4	4.175	0.000183122
4	4.225	0.000135382
4	4.275	0.000141845
4	4.325	0.000214028
4	4.375	0.000186697
4	4.425	0.000178481
4	4.475	0.000182681
4	4.525	0.000228657
4	4.575	0.000263042
4	4.625	0.000304671
4	4.675	0.000223088
4	4.725	0.000283502
4	4.775	0.000376414
4	4.825	0.000439418
4	4.875	0.000432999
4	4.925	0.000552352
4	4.975	0.000539103
4	5.025	0.000483333
4	5.075	0.000635884
4	5.125	0.00060532
4	5.175	0.000580336
4	5.225	0.000703727
4	5.275	0.000684355
4	5.325	0.000628416
4	5.375	0.000632922
4	5.425	0.00063057
4	5.475	0.000612639
4	5.525	0.000642872
4	5.575	0.000629639
4	5.625	0.000699851
4	5.675	0.000639051
4	5.725	0.00071202
4	5.775	0.000683763
4	5.825	0.00070724
4	5.875	0.000640854
4	5.925	0.000662175
4	5.975	0.000654362
4	6.025	0.000556116
5	0.025	0
5	0.075	0
5	0.125	0
5	0.175	0
5	0.225	0
5	0.275	0
5	0.325	0
5	0.375	0
5	0.425	0
5	0.475	0
5	0.525	0
5	0.575	0
5	0.625	0
5	0.675	0
5	0.725	0
5	0.775	0
5	0.825	0
5	0.875	0
5	0.925	0
5	0.975	0
5	1.025	0
5	1.075	0
5	1.125	0
5	1.175	0
5	1.225	0
5	1.275	0
5	1.325	0
5	1.375	0
5	1.425	0
5	1.475	0
5	1.525	0
5	1.575	0
5	1.625	0.000158254
5	1.675	0.00096924
5	1.725	0.00380406
5	1.775	0.0105246
5	1.825	0.0208318
5	1.875	0.0333039
5	1.925	0.0457259
5	1.975	0.0527579
5	2.025	0.0540043
5	2.075	0.0490053
5	2.125	0.0425672
5	2.175	0.0333094
5	2.225	0.0254908
5	2.275	0.019992
5	2.325	0.0137477
5	2.375	0.0108986
5	2.425	0.00816632
5	2.475	0.00614403
5	2.525	0.00485435
5	2.575	0.00390495
5	2.625	0.00260352
5	2.675	0.00218038
5	2.725	0.00167126
5	2.775	0.00138034
5	2.825	0.000995709
5	2.875	0.000828016
5	2.925	0.00069447
5	2.975	0.00068501
5	3.025	0.000520908
5	3.075	0.000282479
5	3.125	0.000342355
5	3.175	0.000337666
5	3.225	0.000345912
5	3.275	0.000361407
5	3.325	0.000301861
5	3.375	0.000210034
5	3.425	0.000250415
5	3.475	0.000250282
5	3.525	0.00018084
5	3.575	0.000240742
5	3.625	0.000261802
5	3.675	0.000265041
5	3.725	0.000133134
5	3.775	0.000171707
5	3.825	0.000235554
5	3.875	0.000225884
5	3.925	0.000187141
5	3.975	0.000242261
5	4.025	0.00026918
5	4.075	0.000237083
5	4.125	0.000185808
5	4.175	0.000204318
5	4.225	0.000203921
5	4.275	0.000237623
5	4.325	0.000161897
5	4.375	0.00019176
5	4.425	0.00022921
5	4.475	0.000242869
5	4.525	0.000219191
5	4.575	0.000302107
5	4.625	0.000305804
5	4.675	0.00027685
5	4.725	0.000382253
5	4.775	0.000483734
5	4.825	0.000543224
5	4.875	0.000597891
5	4.925	0.000683199
5	4.975	0.00066562
5	5.025	0.000647882
5	5.075	0.000712783
5	5.125	0.000717621
5	5.175	0.000770992
5	5.225	0.000897851
5	5.275	0.000816481
5	5.325	0.000849707
5	5.375	0.000887852
5	5.425	0.000800766
5	5.475	0.000780347
5	5.525	0.000738311
5	5.575	0.000778717
5	5.625	0.000954063
5	5.675	0.000929239
5	5.725	0.000912709
5	5.775	0.000845577
5	5.825	0.000846475
5	5.875	0.000840025
5	5.925	0.000836431
5	5.975	0.000746485
5	6.025	0.00073715
6	0.025	0
6	0.075	0
6	0.125	0
6	0.175	0
6	0.225	0
6	0.275	0
6	0.325	0
6	0.375	0
6	0.425	0
6	0.475	0
6	0.525	0
6	0.575	0
6	0.625	0
6	0.675	0
6	0.725	0
6	0.775	0
6	0.825	0
6	0.875	0
6	0.925	0
6	0.975	0
6	1.025	0
6	1.075	0
6	1.125	0
6	1.175	0
6	1.225	0
6	1.275	0
6	1.325	0
6	1.375	0
6	1.425	0
6	1.475	0
6	1.525	0
6	1.575	0
6	1.625	4.35772e-05
6	1.675	0.00079223
6	1.725	0.00379592
6	1.775	0.0111224
6	1.825	0.0221193
6	1.875	0.0381018
6	1.925	0.0519661
6	1.975	0.0608925
6	2.025	0.0610791
6	2.075	0.0584271
6	2.125	0.0491058
6	2.175	0.03756
6	2.225	0.0299085
6	2.275	0.0234289
6	2.325	0.0165499
6	2.375	0.0137354
6	2.425	0.00945065
6	2.475	0.00755397
6	2.525	0.00554973
6	2.575	0.00434066
6	2.625	0.0034693
6	2.675	0.00236067
6	2.725	0.00212313
6	2.775	0.00151484
6	2.825	0.00134937
6	2.875	0.00118414
6	2.925	0.000739777
6	2.975	0.000519403
6	3.025	0.000552017
6	3.075	0.000386887
6	3.125	0.000373366
6	3.175	0.000325048
6	3.225	0.000401817
6	3.275	0.000387383
6	3.325	0.000300218
6	3.375	0.000280222
6	3.425	0.000210142
6	3.475	0.000196113
6	3.525	0.000240796
6	3.575	0.000276758
6	3.625	0.000230459
6	3.675	0.000250242
6	3.725	0.00020472
6	3.775	0.000207409
6	3.825	0.000232656
6	3.875	0.000290019
6	3.925	0.000226849
6	3.975	0.000271394
6	4.025	0.000271797
6	4.075	0.000301277
6	4.125	0.000286543
6	4.175	0.000304739
6	4.225	0.000239209
6	4.275	0.000289655
6	4.325	0.000203343
6	4.375	0.000231948
6	4.425	0.000294787
6	4.475	0.000342981
6	4.525	0.000361178
6	4.575	0.000390945
6	4.625	0.000384803
6	4.675	0.000429825
6	4.725	0.000514372
6	4.775	0.000607788
6	4.825	0.000691258
6	4.875	0.000717163
6	4.925	0.000805805
6	4.975	0.000741236
6	5.025	0.000840256
6	5.075	0.000793444
6	5.125	0.000838455
6	5.175	0.000906012
6	5.225	0.001009
6	5.275	0.00102631
6	5.325	0.00101995
6	5.375	0.00103397
6	5.425	0.000931449
6	5.475	0.000944216
6	5.525	0.000894267
6	5.575	0.000977099
6	5.625	0.00106777
6	5.675	0.000974187
6	5.725	0.00108494
6	5.775	0.00102174
6	5.825	0.00101802
6	5.875	0.00105587
6	5.925	0.0010571
6	5.975	0.000987566
6	6.025	0.000936371
7	0.025	0
7	0.075	0
7	0.125	0
7	0.175	0
7	0.225	0
7	0.275	0
7	0.325	0
7	0.375	0
7	0.425	0
7	0.475	0
7	0.525	0
7	0.575	0
7	0.625	0
7	0.675	0
7	0.725	0
7	0.775	0
7	0.825	0
7	0.875	0
7	0.925	0
7	0.975	0
7	1.025	0
7	1.075	0
7	1.125	0
7	1.175	0
7	1.225	0
7	1.275	0
7	1.325	0
7	1.375	0
7	1.425	0
7	1.475	0
7	1.525	0
7	1.575	0
7	1.625	9.40351e-05
7	1.675	0.00101025
7	1.725	0.00348248
7	1.775	0.0112685
7	1.825	0.0218101
7	1.875	0.0399244
7	1.925	0.0548998
7	1.975	0.0647572
7	2.025	0.0666384
7	2.075	0.0641987
7	2.125	0.0553533
7	2.175	0.0425467
7	2.225	0.0335518
7	2.275	0.0261427
7	2.325	0.0188109
7	2.375	0.0149305
7	2.425	0.0109327
7	2.475	0.00834397
7	2.525	0.00597911
7	2.575	0.00475718
7	2.625	0.00372596
7	2.675	0.00250372
7	2.725	0.00208969
7	2.775	0.00203079
7	2.825	0.00169847
7	2.875	0.00164651
7	2.925	0.00108029
7	2.975	0.0007815
7	3.025	0.000697633
7	3.075	0.000595063
7	3.125	0.000532759
7	3.175	0.000374316
7	3.225	0.00037037
7	3.275	0.000440464
7	3.325	0.000427317
7	3.375	0.000325419
7	3.425	0.000235958
7	3.475	0.000266333
7	3.525	0.000253956
7	3.575	0.000321779
7	3.625	0.000287152
7	3.675	0.000274907
7	3.725	0.000277616
7	3.775	0.000297512
7	3.825	0.000214855
7	3.875	0.000287195
7	3.925	0.000281891
7	3.975	0.000256444
7	4.025	0.000320772
7	4.075	0.000294712
7	4.125	0.000332105
7	4.175	0.000224124
7	4.225	0.000270764
7	4.275	0.000321471
7	4.325	0.000291739
7	4.375	0.000300614
7	4.425	0.000362839
7	4.475	0.000391675
7	4.525	0.000465893
7	4.575	0.000508721
7	4.625	0.000508824
7	4.675	0.000520446
7	4.725	0.000657887
7	4.775	0.00074911
7	4.825	0.000766966
7	4.875	0.000851472
7	4.925	0.000848505
7	4.975	0.000828843
7	5.025	0.000941
7	5.075	0.000907734
7	5.125	0.00100172
7	5.175	0.00110097
7	5.225	0.001147
7	5.275	0.00124921
7	5.325	0.00112184
7	5.375	0.00121595
7	5.425	0.00120784
7	5.475	0.00118911
7	5.525	0.00115876
7	5.575	0.00121212
7	5.625	0.00114989
7	5.675	0.0010874
7	5.725	0.0012045
7	5.775	0.00142855
7	5.825	0.00127168
7	5.875	0.001231
7	5.925	0.00115734
7	5.975	0.00116146
7	6.025	0.00121101
8	0.025	0
8	0.075	0
8	0.125	0
8	0.175	0
8	0.225	0
8	0.275	0
8	0.325	0
8	0.375	0
8	0.425	0
8	0.475	0
8	0.525	0
8	0.575	0
8	0.625	0
8	0.675	0
8	0.725	0
8	0.775	0
8	0.825	0
8	0.875	0
8	0.925	0
8	0.975	0
8	1.025	0
8	1.075	0
8	1.125	0
8	1.175	0
8	1.225	0
8	1.275	0
8	1.325	0
8	1.375	0
8	1.425	0
8	1.475	0
8	1.525	1.5625e-05
8	1.575	3.41804e-05
8	1.625	8.48609e-05
8	1.675	0.000949812
8	1.725	0.00435564
8	1.775	0.0121932
8	1.825	0.0249287
8	1.875	0.0408633
8	1.925	0.0563528
8	1.975	0.066622
8	2.025	0.0716528
8	2.075	0.0686071
8	2.125	0.0610898
8	2.175	0.0483311
8	2.225	0.0372856
8	2.275	0.0295819
8	2.325	0.0212232
8	2.375	0.0164134
8	2.425	0.0120564
8	2.475	0.00903016
8	2.525	0.00662034
8	2.575	0.0049353
8	2.625	0.00424632
8	2.675	0.00298025
8	2.725	0.00238495
8	2.775	0.00223843
8	2.825	0.00183736
8	2.875	0.0016956
8	2.925	0.00145549
8	2.975	0.00105386
8	3.025	0.000961066
8	3.075	0.00074495
8	3.125	0.000679749
8	3.175	0.000450621
8	3.225	0.000471698
8	3.275	0.000435947
8	3.325	0.000556608
8	3.375	0.000406774
8	3.425	0.000343869
8	3.475	0.000354609
8	3.525	0.00034462
8	3.575	0.000303771
8	3.625	0.000334166
8	3.675	0.000309439
8	3.725	0.000366227
8	3.775	0.000383366
8	3.825	0.000317522
8	3.875	0.000348103
8	3.925	0.000348334
8	3.975	0.000354192
8	4.025	0.000327128
8	4.075	0.000310031
8	4.125	0.000334241
8	4.175	0.000319681
8	4.225	0.000282301
8	4.275	0.000332407
8	4.325	0.000422229
8	4.375	0.000294919
8	4.425	0.000343661
8	4.475	0.000414964
8	4.525	0.000550789
8	4.575	0.000631126
8	4.625	0.000614723
8	4.675	0.000662889
8	4.725	0.000823376
8	4.775	0.000831724
8	4.825	0.000847877
8	4.875	0.000920028
8	4.925	0.00101731
8	4.975	0.000995738
8	5.025	0.0010156
8	5.075	0.00111562
8	5.125	0.00119104
8	5.175	0.00127217
8	5.225	0.00139991
8	5.275	0.00138438
8	5.325	0.00131643
8	5.375	0.00135893
8	5.425	0.00118314
8	5.475	0.00134914
8	5.525	0.00146849
8	5.575	0.00139043
8	5.625	0.00126513
8	5.675	0.00139997
8	5.725	0.00134365
8	5.775	0.00140348
8	5.825	0.00136753
8	5.875	0.00146491
8	5.925	0.00138784
8	5.975	0.00139237
8	6.025	0.00147947
9	0.025	0
9	0.075	0
9	0.125	0
9	0.175	0
9	0.225	0
9	0.275	0
9	0.325	0
9	0.375	0
9	0.425	0
9	0.475	0
9	0.525	0
9	0.575	0
9	0.625	0
9	0.675	0
9	0.725	0
9	0.775	0
9	0.825	0
9	0.875	0
9	0.925	0
9	0.975	0
9	1.025	0
9	1.075	0
9	1.125	0
9	1.175	0
9	1.225	0
9	1.275	0
9	1.325	0
9	1.375	0
9	1.425	0
9	1.475	0
9	1.525	7.81249e-06
9	1.575	7.32438e-05
9	1.625	0.000256876
9	1.675	0.000744739
9	1.725	0.00422334
9	1.775	0.0115646
9	1.825	0.0250687
9	1.875	0.0433371
9	1.925	0.059522
9	1.975	0.069288
9	2.025	0.0740484
9	2.075	0.0708086
9	2.125	0.0655374
9	2.175	0.0521937
9	2.225	0.0402829
9	2.275	0.031074
9	2.325	0.0236836
9	2.375	0.018985
9	2.425	0.013936
9	2.475	0.0107011
9	2.525	0.00747247
9	2.575	0.00561033
9	2.625	0.00464976
9	2.675	0.00337045
9	2.725	0.00282132
9	2.775	0.00242798
9	2.825	0.00203392
9	2.875	0.0018253
9	2.925	0.00121692
9	2.975	0.00113598
9	3.025	0.000927309
9	3.075	0.000818612
9	3.125	0.000788285
9	3.175	0.000605635
9	3.225	0.000637666
9	3.275	0.00056018
9	3.325	0.000498536
9	3.375	0.00040571
9	3.425	0.000434741
9	3.475	0.000415298
9	3.525	0.000416762
9	3.575	0.000404238
9	3.625	0.000365508
9	3.675	0.00035563
9	3.725	0.000388925
9	3.775	0.000480695
9	3.825	0.000341532
9	3.875	0.000385616
9	3.925	0.00037035
9	3.975	0.00032276
9	4.025	0.00042807
9	4.075	0.00036146
9	4.125	0.000353818
9	4.175	0.000347827
9	4.225	0.000385788
9	4.275	0.000417912
9	4.325	0.000465617
9	4.375	0.000393647
9	4.425	0.000425632
9	4.475	0.000603089
9	4.525	0.000571199
9	4.575	0.000685818
9	4.625	0.000621801
9	4.675	0.000779005
9	4.725	0.000873836
9	4.775	0.00106921
9	4.825	0.00103181
9	4.875	0.00101534
9	4.925	0.00111669
9	4.975	0.00117169
9	5.025	0.00126026
9	5.075	0.00127341
9	5.125	0.00137967
9	5.175	0.00145355
9	5.225	0.00150041
9	5.275	0.00144794
9	5.325	0.00157061
9	5.375	0.00154174
9	5.425	0.00147744
9	5.475	0.00156858
9	5.525	0.00152722
9	5.575	0.0018133
9	5.625	0.00157428
9	5.675	0.00162904
9	5.725	0.00161124
9	5.775	0.00150083
9	5.825	0.00160334
9	5.875	0.0016332
9	5.925	0.00162766
9	5.975	0.00167976
9	6.025	0.00152769
10	0.025	0
10	0.075	0
10	0.125	0
10	0.175	0
10	0.225	0
10	0.275	0
10	0.325	0
10	0.375	0
10	0.425	0
10	0.475	0
10	0.525	0
10	0.575	0
10	0.625	0
10	0.675	0
10	0.725	0
10	0.775	0
10	0.825	0
10	0.875	0
10	0.925	0
10	0.975	0
10	1.025	0
10	1.075	0
10	1.125	0
10	1.175	0
10	1.225	0
10	1.275	0
10	1.325	0
10	1.375	0
10	1.425	0
10	1.475	0
10	1.525	0
10	1.575	7.32438e-06
10	1.625	0.00018119
10	1.675	0.000664869
10	1.725	0.00340717
10	1.775	0.0103977
10	1.825	0.022392
10	1.875	0.0404085
10	1.925	0.0593602
10	1.975	0.0697305
10	2.025	0.0766007
10	2.075	0.0739032
10	2.125	0.0673696
10	2.175	0.0550283
10	2.225	0.0445917
10	2.275	0.0347052
10	2.325	0.0262147
10	2.375	0.0205988
10	2.425	0.0158331
10	2.475	0.0117868
10	2.525	0.00837209
10	2.575	0.00642786
10	2.625	0.00500839
10	2.675	0.00367855
10	2.725	0.0029559
10	2.775	0.00253259
10	2.825	0.00231927
10	2.875	0.00191103
10	2.925	0.00143142
10	2.975	0.00122494
10	3.025	0.00103387
10	3.075	0.000953766
10	3.125	0.000970006
10	3.175	0.000704171
10	3.225	0.000784998
10	3.275	0.000538722
10	3.325	0.000510589
10	3.375	0.000544492
10	3.425	0.000588604
10	3.475	0.000451913
10	3.525	0.000491827
10	3.575	0.000496648
10	3.625	0.00035629
10	3.675	0.000374466
10	3.725	0.000484519
10	3.775	0.000517671
10	3.825	0.000445855
10	3.875	0.000462256
10	3.925	0.000391187
10	3.975	0.000363392
10	4.025	0.000430314
10	4.075	0.000383709
10	4.125	0.000395465
10	4.175	0.000418365
10	4.225	0.00043838
10	4.275	0.00043614
10	4.325	0.000396001
10	4.375	0.000486046
10	4.425	0.000482239
10	4.475	0.000633939
10	4.525	0.000663195
10	4.575	0.000732697
10	4.625	0.000839545
10	4.675	0.000870458
10	4.725	0.000980455
10	4.775	0.00111702
10	4.825	0.00112886
10	4.875	0.00127988
10	4.925	0.00132619
10	4.975	0.00130775
10	5.025	0.00147375
10	5.075	0.00142392
10	5.125	0.00158652
10	5.175	0.001651
10	5.225	0.00158782
10	5.275	0.0015916
10	5.325	0.0019128
10	5.375	0.00171239
10	5.425	0.00144163
10	5.475	0.00175103
10	5.525	0.00179627
10	5.575	0.00179849
10	5.625	0.00181452
10	5.675	0.00182538
10	5.725	0.00184852
10	5.775	0.00187258
10	5.825	0.00180737
10	5.875	0.00181447
10	5.925	0.0019132
10	5.975	0.00192186
10	6.025	0.00174894
11	0.025	0
11	0.075	0
11	0.125	0
11	0.175	0
11	0.225	0
11	0.275	0
11	0.325	0
11	0.375	0
11	0.425	0
11	0.475	0
11	0.525	0
11	0.575	0
11	0.625	0
11	0.675	0
11	0.725	0
11	0.775	0
11	0.825	0
11	0.875	0
11	0.925	0
11	0.975	0
11	1.025	0
11	1.075	0
11	1.125	0
11	1.175	0
11	1.225	0
11	1.275	0
11	1.325	0
11	1.375	0
11	1.425	0
11	1.475	0
11	1.525	0
11	1.575	0
11	1.625	0.00018807
11	1.675	0.0010599
11	1.725	0.00257268
11	1.775	0.00898484
11	1.825	0.0205609
11	1.875	0.0382465
11	1.925	0.0592343
11	1.975	0.0710053
11	2.025	0.07632
11	2.075	0.0752353
11	2.125	0.0675855
11	2.175	0.0578795
11	2.225	0.0468575
11	2.275	0.0375617
11	2.325	0.0287144
11	2.375	0.0209167
11	2.425	0.0161225
11	2.475	0.0130217
11	2.525	0.00924891
11	2.575	0.00755778
11	2.625	0.00609216
11	2.675	0.00449111
11	2.725	0.00363697
11	2.775	0.00262383
11	2.825	0.00235494
11	2.875	0.00191763
11	2.925	0.00130611
11	2.975	0.00120647
11	3.025	0.00120266
11	3.075	0.00105049
11	3.125	0.00092101
11	3.175	0.000820131
11	3.225	0.000880503
11	3.275	0.00060705
11	3.325	0.000539077
11	3.375	0.000594475
11	3.425	0.000561755
11	3.475	0.000586333
11	3.525	0.000513762
11	3.575	0.000502809
11	3.625	0.000524986
11	3.675	0.00045474
11	3.725	0.000466622
11	3.775	0.000555498
11	3.825	0.000395764
11	3.875	0.000395701
11	3.925	0.000464314
11	3.975	0.000351126
11	4.025	0.000440034
11	4.075	0.000397205
11	4.125	0.000421449
11	4.175	0.00038188
11	4.225	0.000496741
11	4.275	0.000510708
11	4.325	0.000466265
11	4.375	0.000469275
11	4.425	0.000529565
11	4.475	0.000612465
11	4.525	0.000670294
11	4.575	0.000799832
11	4.625	0.000906652
11	4.675	0.00094833
11	4.725	0.00122028
11	4.775	0.00122461
11	4.825	0.00124047
11	4.875	0.00134717
11	4.925	0.00147252
11	4.975	0.0014903
11	5.025	0.00155794
11	5.075	0.00176514
11	5.125	0.00164186
11	5.175	0.00171817
11	5.225	0.00186559
11	5.275	0.00186456
11	5.325	0.00190939
11	5.375	0.00183482
11	5.425	0.00173962
11	5.475	0.00197916
11	5.525	0.00192088
11	5.575	0.00204559
11	5.625	0.00195541
11	5.675	0.00207645
11	5.725	0.00214234
11	5.775	0.00206545
11	5.825	0.00211494
11	5.875	0.00199539
11	5.925	0.00218079
11	5.975	0.00199091
11	6.025	0.00202107
12	0.025	0
12	0.075	0
12	0.125	0
12	0.175	0
12	0.225	0
12	0.275	0
12	0.325	0
12	0.375	0
12	0.425	0
12	0.475	0
12	0.525	0
12	0.575	0
12	0.625	0
12	0.675	0
12	0.725	0
12	0.775	0
12	0.825	0
12	0.875	0
12	0.925	0
12	0.975	0
12	1.025	0
12	1.075	0
12	1.125	0
12	1.175	0
12	1.225	0
12	1.275	0
12	1.325	0
12	1.375	0
12	1.425	0
12	1.475	0
12	1.525	0
12	1.575	0
12	1.625	0.000144493
12	1.675	0.000617378
12	1.725	0.00262967
12	1.775	0.00913478
12	1.825	0.0195607
12	1.875	0.038467
12	1.925	0.0549342
12	1.975	0.0658084
12	2.025	0.0736275
12	2.075	0.0727891
12	2.125	0.0692741
12	2.175	0.0599408
12	2.225	0.0484895
12	2.275	0.0405843
12	2.325	0.0305944
12	2.375	0.0235678
12	2.425	0.0170155
12	2.475	0.0135556
12	2.525	0.0104259
12	2.575	0.00841367
12	2.625	0.00661866
12	2.675	0.00489232
12	2.725	0.00383354
12	2.775	0.00283462
12	2.825	0.00234811
12	2.875	0.0017425
12	2.925	0.00164238
12	2.975	0.00125642
12	3.025	0.00140519
12	3.075	0.00119845
12	3.125	0.000996055
12	3.175	0.000901243
12	3.225	0.000915443
12	3.275	0.00095208
12	3.325	0.000788345
12	3.375	0.000637545
12	3.425	0.000588087
12	3.475	0.00065555
12	3.525	0.000566406
12	3.575	0.00053693
12	3.625	0.00064759
12	3.675	0.000499587
12	3.725	0.000433885
12	3.775	0.000546997
12	3.825	0.000464484
12	3.875	0.000506626
12	3.925	0.000506774
12	3.975	0.000391758
12	4.025	0.000486019
12	4.075	0.000465411
12	4.125	0.000427501
12	4.175	0.000437129
12	4.225	0.000486561
12	4.275	0.000531918
12	4.325	0.000541385
12	4.375	0.000598697
12	4.425	0.000644635
12	4.475	0.000747359
12	4.525	0.000905755
12	4.575	0.00094857
12	4.625	0.00100774
12	4.675	0.00102593
12	4.725	0.00127372
12	4.775	0.00130643
12	4.825	0.00142778
12	4.875	0.00152149
12	4.925	0.00158664
12	4.975	0.00159161
12	5.025	0.00180572
12	5.075	0.00185333
12	5.125	0.00180074
12	5.175	0.00191086
12	5.225	0.00224829
12	5.275	0.00197732
12	5.325	0.00201811
12	5.375	0.00212854
12	5.425	0.00195016
12	5.475	0.00204361
12	5.525	0.00224112
12	5.575	0.00227652
12	5.625	0.00234419
12	5.675	0.00246405
12	5.725	0.00235966
12	5.775	0.0023257
12	5.825	0.00233254
12	5.875	0.00225247
12	5.925	0.00225343
12	5.975	0.00222707
12	6.025	0.00227469
13	0.025	0
13	0.075	0
13	0.125	0
13	0.175	0
13	0.225	0
13	0.275	0
13	0.325	0
13	0.375	0
13	0.425	0
13	0.475	0
13	0.525	0
13	0.575	0
13	0.625	0
13	0.675	0
13	0.725	0
13	0.775	0
13	0.825	0
13	0.875	0
13	0.925	0
13	0.975	0
13	1.025	0
13	1.075	0
13	1.125	0
13	1.175	0
13	1.225	0
13	1.275	0
13	1.325	0
13	1.375	0
13	1.425	0
13	1.475	0
13	1.525	0
13	1.575	0
13	1.625	7.79803e-05
13	1.675	0.000220184
13	1.725	0.00256861
13	1.775	0.00787183
13	1.825	0.0192589
13	1.875	0.0319516
13	1.925	0.0471446
13	1.975	0.0618195
13	2.025	0.0695865
13	2.075	0.0711729
13	2.125	0.0648896
13	2.175	0.0602698
13	2.225	0.049456
13	2.275	0.0403222
13	2.325	0.0321272
13	2.375	0.024357
13	2.425	0.0180887
13	2.475	0.0141756
13	2.525	0.011354
13	2.575	0.00893068
13	2.625	0.00702739
13	2.675	0.00509123
13	2.725	0.00398769
13	2.775	0.00314608
13	2.825	0.0024999
13	2.875	0.00211547
13	2.925	0.00179104
13	2.975	0.00146583
13	3.025	0.00147933
13	3.075	0.0014252
13	3.125	0.00104009
13	3.175	0.000978149
13	3.225	0.00099406
13	3.275	0.00110963
13	3.325	0.000851895
13	3.375	0.000899688
13	3.425	0.000619583
13	3.475	0.00069718
13	3.525	0.000627336
13	3.575	0.000618441
13	3.625	0.000666488
13	3.675	0.000548917
13	3.725	0.000550868
13	3.775	0.000473469
13	3.825	0.000454549
13	3.875	0.000521147
13	3.925	0.000588943
13	3.975	0.000489123
13	4.025	0.000478168
13	4.075	0.000519393
13	4.125	0.000468079
13	4.175	0.000467012
13	4.225	0.000594799
13	4.275	0.000573345
13	4.325	0.000600963
13	4.375	0.000714513
13	4.425	0.000687321
13	4.475	0.000756432
13	4.525	0.00103532
13	4.575	0.00112451
13	4.625	0.00105842
13	4.675	0.00123239
13	4.725	0.00131794
13	4.775	0.0015803
13	4.825	0.00153966
13	4.875	0.00173531
13	4.925	0.0018326
13	4.975	0.00196187
13	5.025	0.00195444
13	5.075	0.00190742
13	5.125	0.00200367
13	5.175	0.0021818
13	5.225	0.00210697
13	5.275	0.00204675
13	5.325	0.00213922
13	5.375	0.00232938
13	5.425	0.00225165
13	5.475	0.00222769
13	5.525	0.00250363
13	5.575	0.00247412
13	5.625	0.00249274
13	5.675	0.00257219
13	5.725	0.00246223
13	5.775	0.00255398
13	5.825	0.00258459
13	5.875	0.00241531
13	5.925	0.00254173
13	5.975	0.00251175
13	6.025	0.00248609
14	0.025	0
14	0.075	0
14	0.125	0
14	0.175	0
14	0.225	0
14	0.275	0
14	0.325	0
14	0.375	0
14	0.425	0
14	0.475	0
14	0.525	0
14	0.575	0
14	0.625	0
14	0.675	0
14	0.725	0
14	0.775	0
14	0.825	0
14	0.875	0
14	0.925	0
14	0.975	0
14	1.025	0
14	1.075	0
14	1.125	0
14	1.175	0
14	1.225	0
14	1.275	0
14	1.325	0
14	1.375	0
14	1.425	0
14	1.475	0
14	1.525	0
14	1.575	0
14	1.625	9.40351e-05
14	1.675	0.000520238
14	1.725	0.00220225
14	1.775	0.00680495
14	1.825	0.0160021
14	1.875	0.0284217
14	1.925	0.0439787
14	1.975	0.0591162
14	2.025	0.0670756
14	2.075	0.0679854
14	2.125	0.0640191
14	2.175	0.056836
14	2.225	0.0491379
14	2.275	0.0408125
14	2.325	0.0316588
14	2.375	0.0247757
14	2.425	0.0193143
14	2.475	0.0157032
14	2.525	0.0113474
14	2.575	0.00876078
14	2.625	0.00717066
14	2.675	0.00555168
14	2.725	0.00390042
14	2.775	0.00351967
14	2.825	0.00295829
14	2.875	0.00223931
14	2.925	0.0017252
14	2.975	0.00151168
14	3.025	0.00166068
14	3.075	0.0015168
14	3.125	0.0010649
14	3.175	0.00103222
14	3.225	0.000976589
14	3.275	0.000941351
14	3.325	0.000831625
14	3.375	0.000883204
14	3.425	0.000681541
14	3.475	0.000712227
14	3.525	0.000810126
14	3.575	0.000794258
14	3.625	0.000621779
14	3.675	0.00058031
14	3.725	0.00057051
14	3.775	0.000636251
14	3.825	0.000535688
14	3.875	0.0005635
14	3.925	0.000520142
14	3.975	0.000602587
14	4.025	0.000533873
14	4.075	0.000511734
14	4.125	0.000635022
14	4.175	0.000650134
14	4.225	0.000689465
14	4.275	0.000734412
14	4.325	0.000735662
14	4.375	0.000757232
14	4.425	0.000915913
14	4.475	0.000979944
14	4.525	0.00107052
14	4.575	0.001231
14	4.625	0.00110882
14	4.675	0.00139839
14	4.725	0.00156672
14	4.775	0.0018571
14	4.825	0.00171423
14	4.875	0.0018003
14	4.925	0.00192
14	4.975	0.00209425
14	5.025	0.00206694
14	5.075	0.00197209
14	5.125	0.00220867
14	5.175	0.00234532
14	5.225	0.00230775
14	5.275	0.00241179
14	5.325	0.00239191
14	5.375	0.00262456
14	5.425	0.00254121
14	5.475	0.00253401
14	5.525	0.00248815
14	5.575	0.00249264
14	5.625	0.00266426
14	5.675	0.00281611
14	5.725	0.00255425
14	5.775	0.00249805
14	5.825	0.00279094
14	5.875	0.00261869
14	5.925	0.00258314
14	5.975	0.00256553
14	6.025	0.00263659
15	0.025	0
15	0.075	0
15	0.125	0
15	0.175	0
15	0.225	0
15	0.275	0
15	0.325	0
15	0.375	0
15	0.425	0
15	0.475	0
15	0.525	0
15	0.575	0
15	0.625	0
15	0.675	0
15	0.725	0
15	0.775	0
15	0.825	0
15	0.875	0
15	0.925	0
15	0.975	0
15	1.025	0
15	1.075	0
15	1.125	0
15	1.175	0
15	1.225	0
15	1.275	0
15	1.325	0
15	1.375	0
15	1.425	0
15	1.475	0
15	1.525	0
15	1.575	0
15	1.625	8.02739e-05
15	1.675	0.00072747
15	1.725	0.00205774
15	1.775	0.00660695
15	1.825	0.0133945
15	1.875	0.0241373
15	1.925	0.0394269
15	1.975	0.054233
15	2.025	0.0621056
15	2.075	0.0641607
15	2.125	0.0626618
15	2.175	0.0558221
15	2.225	0.0478582
15	2.275	0.03909
15	2.325	0.032181
15	2.375	0.0254597
15	2.425	0.0194286
15	2.475	0.0160809
15	2.525	0.0121948
15	2.575	0.00864477
15	2.625	0.00729547
15	2.675	0.00575821
15	2.725	0.00442243
15	2.775	0.00380282
15	2.825	0.0032186
15	2.875	0.00240638
15	2.925	0.00187245
15	2.975	0.0017156
15	3.025	0.00162296
15	3.075	0.0014931
15	3.125	0.00123856
15	3.175	0.00102201
15	3.225	0.000949219
15	3.275	0.000981444
15	3.325	0.000935715
15	3.375	0.000968281
15	3.425	0.000744532
15	3.475	0.000772916
15	3.525	0.000666818
15	3.575	0.000822693
15	3.625	0.000665566
15	3.675	0.000543536
15	3.725	0.000520749
15	3.775	0.000664727
15	3.825	0.000592403
15	3.875	0.000538895
15	3.925	0.000551594
15	3.975	0.000613703
15	4.025	0.000512937
15	4.075	0.000682068
15	4.125	0.000737537
15	4.175	0.000710248
15	4.225	0.000780059
15	4.275	0.000886199
15	4.325	0.000901445
15	4.375	0.000974307
15	4.425	0.00105542
15	4.475	0.00109427
15	4.525	0.00111873
15	4.575	0.00136238
15	4.625	0.00125833
15	4.675	0.00139118
15	4.725	0.00174713
15	4.775	0.00185816
15	4.825	0.00190987
15	4.875	0.00212193
15	4.925	0.00224711
15	4.975	0.00209964
15	5.025	0.00221158
15	5.075	0.00215928
15	5.125	0.00229215
15	5.175	0.0024783
15	5.225	0.00261324
15	5.275	0.00264817
15	5.325	0.00271381
15	5.375	0.00284511
15	5.425	0.00269433
15	5.475	0.00280012
15	5.525	0.00267724
15	5.575	0.00270252
15	5.625	0.00281376
15	5.675	0.00288307
15	5.725	0.00278229
15	5.775	0.00270654
15	5.825	0.00292571
15	5.875	0.00279979
15	5.925	0.00277758
15	5.975	0.00265749
15	6.025	0.0027095
16	0.025	0
16	0.075	0
16	0.125	0
16	0.175	0
16	0.225	0
16	0.275	0
16	0.325	0
16	0.375	0
16	0.425	0
16	0.475	0
16	0.525	0
16	0.575	0
16	0.625	0
16	0.675	0
16	0.725	0
16	0.775	0
16	0.825	0
16	0.875	0
16	0.925	0
16	0.975	0
16	1.025	0
16	1.075	0
16	1.125	0
16	1.175	0
16	1.225	0
16	1.275	0
16	1.325	0
16	1.375	0
16	1.425	0
16	1.475	0
16	1.525	0
16	1.575	0
16	1.625	3.89902e-05
16	1.675	0.000254722
16	1.725	0.00197225
16	1.775	0.00483651
16	1.825	0.0115706
16	1.875	0.0219218
16	1.925	0.0363248
16	1.975	0.0467815
16	2.025	0.0539659
16	2.075	0.0579868
16	2.125	0.0596788
16	2.175	0.0544035
16	2.225	0.0490779
16	2.275	0.0393041
16	2.325	0.0311479
16	2.375	0.025507
16	2.425	0.0193586
16	2.475	0.0156527
16	2.525	0.0129253
16	2.575	0.00929971
16	2.625	0.00735524
16	2.675	0.00615603
16	2.725	0.00505864
16	2.775	0.00435653
16	2.825	0.00361628
16	2.875	0.0027559
16	2.925	0.00220659
16	2.975	0.00206461
16	3.025	0.00168385
16	3.075	0.00139958
16	3.125	0.0014395
16	3.175	0.00132663
16	3.225	0.00112159
16	3.275	0.00130106
16	3.325	0.000933523
16	3.375	0.00100657
16	3.425	0.000776544
16	3.475	0.000820064
16	3.525	0.000682416
16	3.575	0.000826484
16	3.625	0.000590437
16	3.675	0.000598697
16	3.725	0.000603248
16	3.775	0.000634976
16	3.825	0.000700038
16	3.875	0.000597383
16	3.925	0.000609781
16	3.975	0.00062252
16	4.025	0.00062846
16	4.075	0.000816294
16	4.125	0.000760674
16	4.175	0.000721714
16	4.225	0.000773273
16	4.275	0.000898461
16	4.325	0.000950014
16	4.375	0.000950574
16	4.425	0.00101583
16	4.475	0.000999906
16	4.525	0.00115305
16	4.575	0.00143154
16	4.625	0.00142029
16	4.675	0.00150148
16	4.725	0.00177426
16	4.775	0.001796
16	4.825	0.00205816
16	4.875	0.00232505
16	4.925	0.00239744
16	4.975	0.00241948
16	5.025	0.00237397
16	5.075	0.00238645
16	5.125	0.00252251
16	5.175	0.00244913
16	5.225	0.00253559
16	5.275	0.0028062
16	5.325	0.00292186
16	5.375	0.00287257
16	5.425	0.00293511
16	5.475	0.0029161
16	5.525	0.00294372
16	5.575	0.00298723
16	5.625	0.00297532
16	5.675	0.00299873
16	5.725	0.00297263
16	5.775	0.00297568
16	5.825	0.00309815
16	5.875	0.00311215
16	5.925	0.00296702
16	5.975	0.0029001
16	6.025	0.00287585
17	0.025	0
17	0.075	0
17	0.125	0
17	0.175	0
17	0.225	0
17	0.275	0
17	0.325	0
17	0.375	0
17	0.425	0
17	0.475	0
17	0.525	0
17	0.575	0
17	0.625	0
17	0.675	0
17	0.725	0
17	0.775	0
17	0.825	0
17	0.875	0
17	0.925	0
17	0.975	0
17	1.025	0
17	1.075	0
17	1.125	0
17	1.175	0
17	1.225	0
17	1.275	0
17	1.325	0
17	1.375	0
17	1.425	0
17	1.475	0
17	1.525	0
17	1.575	0
17	1.625	4.81643e-05
17	1.675	0.000168376
17	1.725	0.00115811
17	1.775	0.00380616
17	1.825	0.00981765
17	1.875	0.0196375
17	1.925	0.0314117
17	1.975	0.0413641
17	2.025	0.04899
17	2.075	0.0535966
17	2.125	0.0557208
17	2.175	0.0525125
17	2.225	0.046214
17	2.275	0.0388922
17	2.325	0.032014
17	2.375	0.0263531
17	2.425	0.0206522
17	2.475	0.0163943
17	2.525	0.0116504
17	2.575	0.00999118
17	2.625	0.00784483
17	2.675	0.00660801
17	2.725	0.0050619
17	2.775	0.00461529
17	2.825	0.00370659
17	2.875	0.0028856
17	2.925	0.00262568
17	2.975	0.00202424
17	3.025	0.00174938
17	3.075	0.00160328
17	3.125	0.00168883
[truncated: 33,587 more rows]

## Sheet: Figure 1d
	C_2 (t)
t (ps)	100 K	750 K
0	1	1
0.0005	0.999988	0.999876
0.001	0.999973	0.999718
0.0015	0.999956	0.999531
0.002	0.999937	0.999317
0.0025	0.999916	0.99908
0.003	0.999893	0.998818
0.0035	0.999869	0.998535
0.004	0.999842	0.998229
0.0045	0.999813	0.997902
0.005	0.999783	0.997554
0.0055	0.999751	0.997187
0.006	0.999717	0.996802
0.0065	0.999681	0.996397
0.007	0.999644	0.995975
0.0075	0.999605	0.995536
0.008	0.999564	0.995079
0.0085	0.999521	0.994606
0.009	0.999477	0.994116
0.0095	0.999431	0.99361
0.01	0.999384	0.993089
0.0105	0.999334	0.992553
0.011	0.999284	0.992002
0.0115	0.999231	0.991436
0.012	0.999178	0.990856
0.0125	0.999122	0.990261
0.013	0.999065	0.989654
0.0135	0.999006	0.989032
0.014	0.998946	0.988398
0.0145	0.998885	0.98775
0.015	0.998822	0.98709
0.0155	0.998757	0.986418
0.016	0.998691	0.985733
0.0165	0.998623	0.985036
0.017	0.998554	0.984327
0.0175	0.998484	0.983607
0.018	0.998412	0.982875
0.0185	0.998339	0.982132
0.019	0.998264	0.981379
0.0195	0.998188	0.980614
0.02	0.99811	0.979839
0.0205	0.998031	0.979054
0.021	0.997951	0.978258
0.0215	0.997869	0.977452
0.022	0.997786	0.976637
0.0225	0.997702	0.975811
0.023	0.997616	0.974977
0.0235	0.997529	0.974133
0.024	0.997441	0.97328
0.0245	0.997351	0.972418
0.025	0.99726	0.971547
0.0255	0.997168	0.970667
0.026	0.997075	0.969779
0.0265	0.99698	0.968882
0.027	0.996884	0.967977
0.0275	0.996787	0.967064
0.028	0.996688	0.966143
0.0285	0.996589	0.965214
0.029	0.996488	0.964278
0.0295	0.996386	0.963334
0.03	0.996282	0.962382
0.0305	0.996178	0.961423
0.031	0.996072	0.960458
0.0315	0.995965	0.959485
0.032	0.995857	0.958505
0.0325	0.995748	0.957518
0.033	0.995638	0.956525
0.0335	0.995526	0.955526
0.034	0.995414	0.95452
0.0345	0.9953	0.953508
0.035	0.995186	0.952489
0.0355	0.99507	0.951464
0.036	0.994953	0.950434
0.0365	0.994835	0.949397
0.037	0.994716	0.948354
0.0375	0.994596	0.947306
0.038	0.994475	0.946252
0.0385	0.994353	0.945192
0.039	0.99423	0.944128
0.0395	0.994105	0.943057
0.04	0.99398	0.941982
0.0405	0.993854	0.940901
0.041	0.993727	0.939815
0.0415	0.993599	0.938725
0.042	0.99347	0.937629
0.0425	0.99334	0.936529
0.043	0.993209	0.935424
0.0435	0.993078	0.934314
0.044	0.992945	0.9332
0.0445	0.992811	0.932081
0.045	0.992677	0.930959
0.0455	0.992542	0.929832
0.046	0.992406	0.9287
0.0465	0.992269	0.927565
0.047	0.992131	0.926426
0.0475	0.991992	0.925283
0.048	0.991853	0.924136
0.0485	0.991712	0.922986
0.049	0.991571	0.921832
0.0495	0.991429	0.920674
0.05	0.991286	0.919513
0.0505	0.991142	0.918349
0.051	0.990997	0.917181
0.0515	0.990852	0.91601
0.052	0.990705	0.914836
0.0525	0.990558	0.913659
0.053	0.99041	0.912479
0.0535	0.990262	0.911297
0.054	0.990112	0.910111
0.0545	0.989962	0.908923
0.055	0.98981	0.907732
0.0555	0.989659	0.906539
0.056	0.989506	0.905343
0.0565	0.989352	0.904144
0.057	0.989198	0.902943
0.0575	0.989043	0.90174
0.058	0.988888	0.900535
0.0585	0.988731	0.899327
0.059	0.988574	0.898117
0.0595	0.988417	0.896905
0.06	0.988258	0.895692
0.0605	0.988099	0.894476
0.061	0.987939	0.893258
0.0615	0.987779	0.892038
0.062	0.987617	0.890817
0.0625	0.987456	0.889594
0.063	0.987293	0.888369
0.0635	0.98713	0.887142
0.064	0.986966	0.885914
0.0645	0.986802	0.884685
0.065	0.986637	0.883454
0.0655	0.986471	0.882221
0.066	0.986305	0.880988
0.0665	0.986138	0.879753
0.067	0.985971	0.878517
0.0675	0.985803	0.877279
0.068	0.985634	0.876041
0.0685	0.985465	0.874801
0.069	0.985295	0.87356
0.0695	0.985125	0.872319
0.07	0.984954	0.871076
0.0705	0.984783	0.869833
0.071	0.984611	0.868589
0.0715	0.984439	0.867344
0.072	0.984266	0.866098
0.0725	0.984092	0.864853
0.073	0.983919	0.863606
0.0735	0.983744	0.86236
0.074	0.983569	0.861112
0.0745	0.983394	0.859864
0.075	0.983218	0.858616
0.0755	0.983042	0.857368
0.076	0.982865	0.856119
0.0765	0.982688	0.854869
0.077	0.98251	0.85362
0.0775	0.982332	0.85237
0.078	0.982154	0.85112
0.0785	0.981975	0.84987
0.079	0.981795	0.84862
0.0795	0.981615	0.84737
0.08	0.981435	0.84612
0.0805	0.981255	0.844871
0.081	0.981074	0.843622
0.0815	0.980893	0.842372
0.082	0.980711	0.841123
0.0825	0.980529	0.839875
0.083	0.980346	0.838626
0.0835	0.980164	0.837378
0.084	0.979981	0.836132
0.0845	0.979797	0.834886
0.085	0.979613	0.83364
0.0855	0.979429	0.832395
0.086	0.979245	0.83115
0.0865	0.97906	0.829907
0.087	0.978875	0.828664
0.0875	0.97869	0.827421
0.088	0.978504	0.826179
0.0885	0.978318	0.824938
0.089	0.978132	0.823698
0.0895	0.977946	0.822459
0.09	0.977759	0.82122
0.0905	0.977572	0.819982
0.091	0.977385	0.818746
0.0915	0.977198	0.81751
0.092	0.97701	0.816275
0.0925	0.976822	0.815041
0.093	0.976634	0.813809
0.0935	0.976446	0.812577
0.094	0.976258	0.811347
0.0945	0.976069	0.810118
0.095	0.97588	0.80889
0.0955	0.975691	0.807663
0.096	0.975502	0.806437
0.0965	0.975312	0.805213
0.097	0.975123	0.803989
0.0975	0.974933	0.802767
0.098	0.974743	0.801547
0.0985	0.974553	0.800328
0.099	0.974363	0.79911
0.0995	0.974173	0.797893
0.1	0.973983	0.796678
0.1005	0.973792	0.795465
0.101	0.973602	0.794253
0.1015	0.973411	0.793042
0.102	0.97322	0.791833
0.1025	0.973029	0.790625
0.103	0.972838	0.789419
0.1035	0.972647	0.788215
0.104	0.972456	0.787012
0.1045	0.972265	0.785811
0.105	0.972073	0.784611
0.1055	0.971882	0.783413
0.106	0.971691	0.782216
0.1065	0.971499	0.781021
0.107	0.971308	0.779828
0.1075	0.971116	0.778636
0.108	0.970924	0.777446
0.1085	0.970733	0.776258
0.109	0.970541	0.775071
0.1095	0.970349	0.773886
0.11	0.970158	0.772703
0.1105	0.969966	0.771522
0.111	0.969774	0.770342
0.1115	0.969582	0.769164
0.112	0.969391	0.767988
0.1125	0.969199	0.766814
0.113	0.969007	0.765642
0.1135	0.968816	0.764471
0.114	0.968624	0.763302
0.1145	0.968432	0.762136
0.115	0.96824	0.760971
0.1155	0.968049	0.759807
0.116	0.967857	0.758646
0.1165	0.967666	0.757487
0.117	0.967474	0.75633
0.1175	0.967283	0.755175
0.118	0.967091	0.754022
0.1185	0.9669	0.752871
0.119	0.966709	0.751722
0.1195	0.966518	0.750575
0.12	0.966326	0.749431
0.1205	0.966135	0.748289
0.121	0.965944	0.747149
0.1215	0.965754	0.746011
0.122	0.965563	0.744875
0.1225	0.965372	0.743741
0.123	0.965181	0.74261
0.1235	0.964991	0.74148
0.124	0.964801	0.740353
0.1245	0.96461	0.739228
0.125	0.96442	0.738104
0.1255	0.96423	0.736983
0.126	0.96404	0.735864
0.1265	0.963851	0.734747
0.127	0.963661	0.733632
0.1275	0.963471	0.732519
0.128	0.963282	0.731409
0.1285	0.963093	0.730301
0.129	0.962904	0.729195
0.1295	0.962715	0.728091
0.13	0.962527	0.726989
0.1305	0.962339	0.72589
0.131	0.96215	0.724793
0.1315	0.961963	0.723698
0.132	0.961775	0.722605
0.1325	0.961587	0.721515
0.133	0.9614	0.720427
0.1335	0.961213	0.719342
0.134	0.961026	0.718258
0.1345	0.960839	0.717177
0.135	0.960653	0.716099
0.1355	0.960466	0.715022
0.136	0.96028	0.71395
0.1365	0.960094	0.712879
0.137	0.959908	0.711811
0.1375	0.959723	0.710746
0.138	0.959537	0.709682
0.1385	0.959352	0.708621
0.139	0.959167	0.707562
0.1395	0.958982	0.706506
0.14	0.958798	0.705451
0.1405	0.958613	0.7044
0.141	0.958429	0.70335
0.1415	0.958245	0.702303
0.142	0.958061	0.701257
0.1425	0.957878	0.700215
0.143	0.957694	0.699174
0.1435	0.957511	0.698136
0.144	0.957328	0.6971
0.1445	0.957145	0.696066
0.145	0.956963	0.695035
0.1455	0.956781	0.694006
0.146	0.956599	0.692979
0.1465	0.956417	0.691954
0.147	0.956235	0.690932
0.1475	0.956054	0.689912
0.148	0.955873	0.688894
0.1485	0.955692	0.687879
0.149	0.955511	0.686866
0.1495	0.955331	0.685856
0.15	0.955151	0.684847
0.1505	0.954971	0.683841
0.151	0.954791	0.682837
0.1515	0.954612	0.681836
0.152	0.954433	0.680837
0.1525	0.954254	0.67984
0.153	0.954075	0.678846
0.1535	0.953897	0.677853
0.154	0.953719	0.676864
0.1545	0.953543	0.675876
0.155	0.953366	0.674891
0.1555	0.953191	0.673908
0.156	0.953015	0.672927
0.1565	0.95284	0.671949
0.157	0.952665	0.670973
0.1575	0.95249	0.67
0.158	0.952316	0.669028
0.1585	0.952141	0.668059
0.159	0.951968	0.667093
0.1595	0.951794	0.666128
0.16	0.951621	0.665166
0.1605	0.951448	0.664206
0.161	0.951275	0.663248
0.1615	0.951102	0.662293
0.162	0.95093	0.66134
0.1625	0.950758	0.660389
0.163	0.950586	0.65944
0.1635	0.950415	0.658493
0.164	0.950244	0.657549
0.1645	0.950073	0.656607
0.165	0.949902	0.655667
0.1655	0.949732	0.654729
0.166	0.949562	0.653794
0.1665	0.949392	0.65286
0.167	0.949223	0.65193
0.1675	0.949053	0.651001
0.168	0.948884	0.650075
0.1685	0.948716	0.649152
0.169	0.948547	0.648231
0.1695	0.948379	0.647312
0.17	0.948211	0.646395
0.1705	0.948044	0.64548
0.171	0.947876	0.644567
0.1715	0.947709	0.643656
0.172	0.947542	0.642748
0.1725	0.947376	0.641841
0.173	0.94721	0.640937
0.1735	0.947044	0.640035
0.174	0.946878	0.639134
0.1745	0.946712	0.638236
0.175	0.946547	0.63734
0.1755	0.946382	0.636447
0.176	0.946218	0.635555
0.1765	0.946053	0.634665
0.177	0.945889	0.633777
0.1775	0.945725	0.632891
0.178	0.945562	0.632007
0.1785	0.945398	0.631125
0.179	0.945235	0.630245
0.1795	0.945073	0.629367
0.18	0.94491	0.628491
0.1805	0.944748	0.627618
0.181	0.944586	0.626746
0.1815	0.944424	0.625876
0.182	0.944263	0.625008
0.1825	0.944102	0.624143
0.183	0.943941	0.623279
0.1835	0.94378	0.622417
0.184	0.94362	0.621557
0.1845	0.94346	0.620699
0.185	0.9433	0.619844
0.1855	0.94314	0.61899
0.186	0.942981	0.618138
0.1865	0.942822	0.617288
0.187	0.942663	0.61644
0.1875	0.942504	0.615594
0.188	0.942346	0.61475
0.1885	0.942188	0.613908
0.189	0.94203	0.613068
0.1895	0.941872	0.612229
0.19	0.941715	0.611393
0.1905	0.941558	0.610559
0.191	0.941401	0.609726
0.1915	0.941245	0.608895
0.192	0.941088	0.608066
0.1925	0.940932	0.607239
0.193	0.940777	0.606414
0.1935	0.940621	0.605591
0.194	0.940466	0.604769
0.1945	0.940311	0.60395
0.195	0.940156	0.603132
0.1955	0.940001	0.602316
0.196	0.939847	0.601501
0.1965	0.939693	0.600689
0.197	0.939539	0.599878
0.1975	0.939385	0.59907
0.198	0.939232	0.598263
0.1985	0.939078	0.597458
0.199	0.938925	0.596654
0.1995	0.938773	0.595853
0.2	0.93862	0.595053
0.2005	0.938468	0.594255
0.201	0.938316	0.593459
0.2015	0.938164	0.592665
0.202	0.938012	0.591872
0.2025	0.937861	0.591081
0.203	0.93771	0.590292
0.2035	0.937559	0.589505
0.204	0.937408	0.588719
0.2045	0.937258	0.587935
0.205	0.937107	0.587153
0.2055	0.936957	0.586373
0.206	0.936807	0.585594
0.2065	0.936658	0.584817
0.207	0.936508	0.584042
0.2075	0.936359	0.583268
0.208	0.93621	0.582496
0.2085	0.936061	0.581726
0.209	0.935913	0.580958
0.2095	0.935764	0.580192
0.21	0.935616	0.579427
0.2105	0.935468	0.578664
0.211	0.93532	0.577902
0.2115	0.935173	0.577142
0.212	0.935025	0.576384
0.2125	0.934878	0.575627
0.213	0.934731	0.574872
0.2135	0.934584	0.574119
0.214	0.934438	0.573367
0.2145	0.934291	0.572617
0.215	0.934145	0.571869
0.2155	0.933999	0.571122
0.216	0.933853	0.570377
0.2165	0.933707	0.569633
0.217	0.933562	0.568891
0.2175	0.933417	0.56815
0.218	0.933271	0.567411
0.2185	0.933126	0.566674
0.219	0.932982	0.565938
0.2195	0.932837	0.565203
0.22	0.932693	0.56447
0.2205	0.932548	0.563739
0.221	0.932404	0.563008
0.2215	0.93226	0.56228
0.222	0.932117	0.561553
0.2225	0.931973	0.560827
0.223	0.93183	0.560103
0.2235	0.931687	0.55938
0.224	0.931543	0.558658
0.2245	0.931401	0.557938
0.225	0.931258	0.55722
0.2255	0.931115	0.556503
0.226	0.930973	0.555787
0.2265	0.93083	0.555073
0.227	0.930688	0.55436
0.2275	0.930546	0.553649
0.228	0.930404	0.552939
0.2285	0.930263	0.552231
0.229	0.930121	0.551524
0.2295	0.92998	0.550818
0.23	0.929839	0.550114
0.2305	0.929698	0.549412
0.231	0.929557	0.548711
0.2315	0.929416	0.548012
0.232	0.929275	0.547314
0.2325	0.929135	0.546617
0.233	0.928994	0.545922
0.2335	0.928854	0.545228
0.234	0.928714	0.544535
0.2345	0.928574	0.543844
0.235	0.928434	0.543154
0.2355	0.928294	0.542465
0.236	0.928154	0.541778
0.2365	0.928015	0.541092
0.237	0.927876	0.540407
0.2375	0.927736	0.539724
0.238	0.927597	0.539041
0.2385	0.927458	0.53836
0.239	0.927319	0.537681
0.2395	0.927181	0.537002
0.24	0.927042	0.536324
0.2405	0.926903	0.535648
0.241	0.926765	0.534973
0.2415	0.926627	0.534299
0.242	0.926488	0.533626
0.2425	0.92635	0.532954
0.243	0.926212	0.532284
0.2435	0.926074	0.531614
0.244	0.925937	0.530946
0.2445	0.925799	0.530279
0.245	0.925661	0.529613
0.2455	0.925524	0.528948
0.246	0.925387	0.528284
0.2465	0.925249	0.527621
0.247	0.925112	0.526959
0.2475	0.924975	0.526297
0.248	0.924838	0.525636
0.2485	0.924701	0.524976
0.249	0.924564	0.524318
0.2495	0.924428	0.52366
0.25	0.924291	0.523003
0.2505	0.924154	0.522347
0.251	0.924018	0.521692
0.2515	0.923881	0.521038
0.252	0.923745	0.520384
0.2525	0.923609	0.519732
0.253	0.923473	0.519081
0.2535	0.923337	0.51843
0.254	0.923201	0.51778
0.2545	0.923065	0.517132
0.255	0.922929	0.516484
0.2555	0.922793	0.515837
0.256	0.922658	0.515191
0.2565	0.922522	0.514546
0.257	0.922386	0.513902
0.2575	0.922251	0.513258
0.258	0.922116	0.512616
0.2585	0.92198	0.511974
0.259	0.921845	0.511333
0.2595	0.92171	0.510694
0.26	0.921574	0.510055
0.2605	0.921439	0.509417
0.261	0.921304	0.50878
0.2615	0.921169	0.508143
0.262	0.921034	0.507508
0.2625	0.920899	0.506873
0.263	0.920765	0.506239
0.2635	0.92063	0.505606
0.264	0.920495	0.504974
0.2645	0.92036	0.504343
0.265	0.920226	0.503712
0.2655	0.920091	0.503082
0.266	0.919957	0.502453
0.2665	0.919822	0.501826
0.267	0.919688	0.501198
0.2675	0.919553	0.500572
0.268	0.919419	0.499947
0.2685	0.919285	0.499322
0.269	0.91915	0.498698
0.2695	0.919016	0.498074
0.27	0.918882	0.497452
0.2705	0.918748	0.49683
0.271	0.918613	0.496209
0.2715	0.918479	0.495588
0.272	0.918345	0.494968
0.2725	0.918211	0.494349
0.273	0.918077	0.493731
0.2735	0.917943	0.493113
0.274	0.917809	0.492496
0.2745	0.917675	0.49188
0.275	0.917541	0.491265
0.2755	0.917407	0.490651
0.276	0.917274	0.490038
0.2765	0.91714	0.489425
0.277	0.917006	0.488813
0.2775	0.916872	0.488202
0.278	0.916738	0.487592
0.2785	0.916604	0.486983
0.279	0.916471	0.486374
0.2795	0.916337	0.485766
0.28	0.916203	0.485159
0.2805	0.91607	0.484552
0.281	0.915936	0.483947
0.2815	0.915802	0.483342
0.282	0.915669	0.482737
0.2825	0.915535	0.482133
0.283	0.915401	0.48153
0.2835	0.915268	0.480927
0.284	0.915134	0.480325
0.2845	0.915	0.479723
0.285	0.914867	0.479122
0.2855	0.914733	0.478522
0.286	0.9146	0.477923
0.2865	0.914466	0.477324
0.287	0.914333	0.476725
0.2875	0.914199	0.476127
0.288	0.914066	0.47553
0.2885	0.913932	0.474933
0.289	0.913798	0.474337
0.2895	0.913665	0.473742
0.29	0.913531	0.473147
0.2905	0.913398	0.472553
0.291	0.913264	0.471959
0.2915	0.913131	0.471366
0.292	0.912997	0.470773
0.2925	0.912864	0.470181
0.293	0.91273	0.46959
0.2935	0.912597	0.468999
0.294	0.912463	0.468409
0.2945	0.91233	0.467819
0.295	0.912196	0.467231
0.2955	0.912063	0.466642
0.296	0.911929	0.466055
0.2965	0.911796	0.465468
0.297	0.911662	0.464881
0.2975	0.911529	0.464295
0.298	0.911395	0.46371
0.2985	0.911262	0.463125
0.299	0.911128	0.462542
0.2995	0.910994	0.461958
0.3	0.910861	0.461376
0.3005	0.910727	0.460794
0.301	0.910594	0.460212
0.3015	0.91046	0.459632
0.302	0.910326	0.459052
0.3025	0.910193	0.458472
0.303	0.910059	0.457893
0.3035	0.909926	0.457315
0.304	0.909792	0.456737
0.3045	0.909658	0.45616
0.305	0.909525	0.455584
0.3055	0.909391	0.455008
0.306	0.909257	0.454433
0.3065	0.909123	0.453859
0.307	0.90899	0.453285
0.3075	0.908856	0.452712
0.308	0.908722	0.452139
0.3085	0.908588	0.451568
0.309	0.908455	0.450997
0.3095	0.908321	0.450426
0.31	0.908187	0.449856
0.3105	0.908053	0.449287
0.311	0.90792	0.448719
0.3115	0.907786	0.448151
0.312	0.907652	0.447584
0.3125	0.907518	0.447018
0.313	0.907384	0.446452
0.3135	0.90725	0.445887
0.314	0.907117	0.445323
0.3145	0.906983	0.444759
0.315	0.906849	0.444196
0.3155	0.906715	0.443633
0.316	0.906581	0.443072
0.3165	0.906447	0.44251
0.317	0.906313	0.44195
0.3175	0.906179	0.44139
0.318	0.906046	0.44083
0.3185	0.905912	0.440272
0.319	0.905778	0.439713
0.3195	0.905644	0.439156
0.32	0.90551	0.438599
0.3205	0.905376	0.438042
0.321	0.905242	0.437487
0.3215	0.905108	0.436932
0.322	0.904975	0.436377
0.3225	0.904841	0.435823
0.323	0.904707	0.43527
0.3235	0.904573	0.434717
0.324	0.904439	0.434165
0.3245	0.904305	0.433613
0.325	0.904171	0.433062
0.3255	0.904037	0.43251
0.326	0.903903	0.43196
0.3265	0.903769	0.43141
0.327	0.903636	0.430862
0.3275	0.903502	0.430314
0.328	0.903368	0.429767
0.3285	0.903234	0.42922
0.329	0.9031	0.428674
0.3295	0.902966	0.428129
0.33	0.902832	0.427584
0.3305	0.902698	0.42704
0.331	0.902564	0.426497
0.3315	0.90243	0.425954
0.332	0.902296	0.425412
0.3325	0.902162	0.42487
0.333	0.902028	0.42433
0.3335	0.901894	0.423789
0.334	0.90176	0.42325
0.3345	0.901626	0.422711
0.335	0.901492	0.422173
0.3355	0.901358	0.421635
0.336	0.901224	0.421099
0.3365	0.90109	0.420562
0.337	0.900957	0.420027
0.3375	0.900823	0.419492
0.338	0.900689	0.418958
0.3385	0.900555	0.418424
0.339	0.900421	0.417891
0.3395	0.900287	0.417359
0.34	0.900153	0.416828
0.3405	0.900019	0.416297
0.341	0.899885	0.415766
0.3415	0.899751	0.415237
0.342	0.899617	0.414708
0.3425	0.899483	0.41418
0.343	0.899349	0.413653
0.3435	0.899215	0.413126
0.344	0.899081	0.4126
0.3445	0.898947	0.412074
0.345	0.898813	0.41155
0.3455	0.898679	0.411026
0.346	0.898545	0.410503
0.3465	0.898412	0.40998
0.347	0.898278	0.409458
0.3475	0.898144	0.408936
0.348	0.89801	0.408416
0.3485	0.897876	0.407896
0.349	0.897742	0.407377
0.3495	0.897608	0.406858
0.35	0.897474	0.406341
0.3505	0.89734	0.405824
0.351	0.897207	0.405307
0.3515	0.897073	0.404792
0.352	0.896939	0.404277
0.3525	0.896805	0.403763
0.353	0.896671	0.40325
0.3535	0.896537	0.402738
0.354	0.896404	0.402226
0.3545	0.89627	0.401715
0.355	0.896136	0.401205
0.3555	0.896002	0.400696
0.356	0.895869	0.400187
0.3565	0.895735	0.399679
0.357	0.895601	0.399172
0.3575	0.895467	0.398666
0.358	0.895334	0.39816
0.3585	0.8952	0.397655
0.359	0.895066	0.397151
0.3595	0.894933	0.396648
0.36	0.894799	0.396145
0.3605	0.894665	0.395643
0.361	0.894532	0.395142
0.3615	0.894398	0.394642
0.362	0.894265	0.394142
0.3625	0.894131	0.393643
0.363	0.893998	0.393145
0.3635	0.893864	0.392648
0.364	0.893731	0.392151
0.3645	0.893597	0.391654
0.365	0.893464	0.391159
0.3655	0.893331	0.390664
0.366	0.893197	0.39017
0.3665	0.893064	0.389676
0.367	0.892931	0.389184
0.3675	0.892798	0.388692
0.368	0.892665	0.388201
0.3685	0.892532	0.387711
0.369	0.892399	0.387222
0.3695	0.892266	0.386733
0.37	0.892133	0.386246
0.3705	0.892	0.385759
0.371	0.891868	0.385273
0.3715	0.891735	0.384787
0.372	0.891602	0.384303
0.3725	0.89147	0.383819
0.373	0.891337	0.383336
0.3735	0.891204	0.382854
0.374	0.891072	0.382373
0.3745	0.890939	0.381892
0.375	0.890807	0.381411
0.3755	0.890674	0.380931
0.376	0.890542	0.380452
0.3765	0.89041	0.379974
0.377	0.890277	0.379496
0.3775	0.890145	0.379019
0.378	0.890013	0.378542
0.3785	0.889881	0.378066
0.379	0.889749	0.377591
0.3795	0.889616	0.377116
0.38	0.889484	0.376642
0.3805	0.889352	0.376168
0.381	0.889223	0.375695
0.3815	0.889094	0.375222
0.382	0.888965	0.37475
0.3825	0.888835	0.374279
0.383	0.888706	0.373808
0.3835	0.888577	0.373338
0.384	0.888448	0.372868
0.3845	0.888319	0.3724
0.385	0.88819	0.371932
0.3855	0.888061	0.371464
0.386	0.887932	0.370998
0.3865	0.887803	0.370532
0.387	0.887674	0.370067
0.3875	0.887545	0.369602
0.388	0.887416	0.369138
0.3885	0.887288	0.368675
0.389	0.887159	0.368212
0.3895	0.887031	0.36775
0.39	0.886902	0.367288
0.3905	0.886774	0.366827
0.391	0.886646	0.366367
0.3915	0.886517	0.365907
0.392	0.886389	0.365448
0.3925	0.886261	0.36499
0.393	0.886133	0.364533
0.3935	0.886005	0.364077
0.394	0.885878	0.363621
0.3945	0.88575	0.363166
0.395	0.885622	0.362712
0.3955	0.885495	0.362258
0.396	0.885367	0.361805
0.3965	0.88524	0.361353
0.397	0.885112	0.360901
0.3975	0.884985	0.36045
0.398	0.884858	0.36
0.3985	0.884731	0.359551
0.399	0.884604	0.359102
0.3995	0.884477	0.358654
0.4	0.88435	0.358206
0.4005	0.884224	0.35776
0.401	0.884097	0.357314
0.4015	0.88397	0.356868
0.402	0.883844	0.356424
0.4025	0.883717	0.35598
0.403	0.883591	0.355538
0.4035	0.883465	0.355095
0.404	0.883339	0.354654
0.4045	0.883213	0.354213
0.405	0.883087	0.353773
0.4055	0.882961	0.353334
0.406	0.882835	0.352895
0.4065	0.88271	0.352457
0.407	0.882584	0.35202
0.4075	0.882459	0.351584
0.408	0.882333	0.351148
0.4085	0.882208	0.350712
0.409	0.882083	0.350278
0.4095	0.881958	0.349844
0.41	0.881833	0.349411
0.4105	0.881708	0.348978
0.411	0.881583	0.348545
0.4115	0.881458	0.348114
0.412	0.881334	0.347683
0.4125	0.881209	0.347253
0.413	0.881085	0.346824
0.4135	0.880961	0.346396
0.414	0.880837	0.345968
0.4145	0.880712	0.345542
0.415	0.880588	0.345117
0.4155	0.880465	0.344692
0.416	0.880341	0.344269
0.4165	0.880217	0.343846
0.417	0.880094	0.343424
0.4175	0.87997	0.343003
0.418	0.879847	0.342582
0.4185	0.879723	0.342163
0.419	0.8796	0.341744
0.4195	0.879477	0.341326
0.42	0.879354	0.34091
0.4205	0.879232	0.340493
0.421	0.879108	0.340078
0.4215	0.878985	0.339663
0.422	0.878862	0.33925
0.4225	0.878739	0.338837
0.423	0.878616	0.338424
0.4235	0.878493	0.338012
0.424	0.878371	0.337601
0.4245	0.878248	0.337191
0.425	0.878126	0.336781
0.4255	0.878003	0.336372
0.426	0.877881	0.335963
0.4265	0.877759	0.335555
0.427	0.877637	0.335148
0.4275	0.877515	0.334741
0.428	0.877393	0.334335
0.4285	0.877271	0.333929
0.429	0.877149	0.333525
0.4295	0.877028	0.333121
0.43	0.876906	0.332717
0.4305	0.876785	0.332315
0.431	0.876664	0.331913
0.4315	0.876542	0.331512
0.432	0.876421	0.331112
0.4325	0.8763	0.330712
0.433	0.876179	0.330314
0.4335	0.876059	0.329916
0.434	0.875938	0.329519
0.4345	0.875817	0.329122
0.435	0.875697	0.328726
0.4355	0.875576	0.328331
0.436	0.875456	0.327937
0.4365	0.875336	0.327543
0.437	0.875216	0.32715
0.4375	0.875096	0.326758
0.438	0.874976	0.326367
0.4385	0.874856	0.325976
0.439	0.874737	0.325586
0.4395	0.874617	0.325197
0.44	0.874498	0.324808
0.4405	0.874378	0.32442
0.441	0.874259	0.324032
0.4415	0.87414	0.323645
0.442	0.874021	0.323258
0.4425	0.873902	0.322873
0.443	0.873783	0.322487
0.4435	0.873664	0.322103
0.444	0.873546	0.321718
0.4445	0.873427	0.321335
0.445	0.873309	0.320952
0.4455	0.87319	0.32057
0.446	0.873072	0.320188
0.4465	0.872954	0.319807
0.447	0.872836	0.319426
0.4475	0.872718	0.319046
0.448	0.8726	0.318666
0.4485	0.872483	0.318287
0.449	0.872365	0.317909
0.4495	0.872248	0.317531
0.45	0.87213	0.317154
0.4505	0.872013	0.316777
0.451	0.871896	0.316401
0.4515	0.871779	0.316025
0.452	0.871662	0.31565
0.4525	0.871545	0.315275
0.453	0.871429	0.314901
0.4535	0.871312	0.314527
0.454	0.871195	0.314154
0.4545	0.871079	0.313781
0.455	0.870963	0.313409
0.4555	0.870847	0.313038
0.456	0.870731	0.312667
0.4565	0.870615	0.312296
0.457	0.870499	0.311926
0.4575	0.870383	0.311557
0.458	0.870267	0.311188
0.4585	0.870152	0.31082
0.459	0.870036	0.310452
0.4595	0.869921	0.310085
0.46	0.869806	0.309719
0.4605	0.869691	0.309352
0.461	0.869576	0.308987
0.4615	0.869461	0.308622
0.462	0.869346	0.308257
0.4625	0.869232	0.307893
0.463	0.869117	0.30753
0.4635	0.869003	0.307167
0.464	0.868888	0.306805
0.4645	0.868774	0.306443
0.465	0.86866	0.306082
0.4655	0.868546	0.305721
0.466	0.868432	0.305361
0.4665	0.868318	0.305002
0.467	0.868204	0.304643
0.4675	0.868091	0.304284
0.468	0.867977	0.303926
0.4685	0.867864	0.303569
0.469	0.867751	0.303212
0.4695	0.867638	0.302856
0.47	0.867525	0.302501
0.4705	0.867412	0.302146
0.471	0.867299	0.301791
0.4715	0.867186	0.301437
0.472	0.867073	0.301084
0.4725	0.866961	0.300731
0.473	0.866849	0.300378
0.4735	0.866736	0.300026
0.474	0.866624	0.299674
0.4745	0.866512	0.299323
0.475	0.8664	0.298973
0.4755	0.866288	0.298623
0.476	0.866176	0.298273
0.4765	0.866065	0.297925
0.477	0.865953	0.297576
0.4775	0.865842	0.297229
0.478	0.865731	0.296882
0.4785	0.865619	0.296536
0.479	0.865508	0.29619
0.4795	0.865397	0.295845
0.48	0.865286	0.2955
0.4805	0.865176	0.295156
0.481	0.865065	0.294813
0.4815	0.864954	0.29447
0.482	0.864844	0.294128
0.4825	0.864734	0.293786
0.483	0.864623	0.293445
0.4835	0.864513	0.293105
0.484	0.864403	0.292765
0.4845	0.864293	0.292426
0.485	0.864184	0.292088
0.4855	0.864074	0.29175
0.486	0.863964	0.291412
0.4865	0.863855	0.291075
0.487	0.863746	0.290739
0.4875	0.863636	0.290403
0.488	0.863527	0.290068
0.4885	0.863418	0.289734
0.489	0.863309	0.2894
0.4895	0.8632	0.289066
0.49	0.863092	0.288733
0.4905	0.862983	0.288401
0.491	0.862875	0.28807
0.4915	0.862766	0.287738
0.492	0.862658	0.287408
0.4925	0.86255	0.287078
0.493	0.862442	0.286748
0.4935	0.862334	0.286419
0.494	0.862226	0.286091
0.4945	0.862118	0.285763
0.495	0.86201	0.285435
0.4955	0.861903	0.285109
0.496	0.861795	0.284782
0.4965	0.861688	0.284456
0.497	0.861581	0.284131
0.4975	0.861474	0.283806
0.498	0.861366	0.283481
0.4985	0.861259	0.283157
0.499	0.861153	0.282834
0.4995	0.861046	0.282511
0.5	0.860939	0.282188
0.5005	0.860833	0.281866
0.501	0.860726	0.281544
0.5015	0.86062	0.281223
0.502	0.860513	0.280902
0.5025	0.860407	0.280581
0.503	0.860301	0.280261
0.5035	0.860195	0.279942
0.504	0.860089	0.279623
0.5045	0.859984	0.279304
0.505	0.859878	0.278987
0.5055	0.859772	0.278669
0.506	0.859667	0.278352
0.5065	0.859562	0.278036
0.507	0.859456	0.27772
0.5075	0.859351	0.277405
0.508	0.859246	0.27709
0.5085	0.859141	0.276775
0.509	0.859036	0.276462
0.5095	0.858932	0.276148
0.51	0.858827	0.275835
0.5105	0.858722	0.275523
0.511	0.858618	0.27521
0.5115	0.858514	0.274899
0.512	0.85841	0.274588
0.5125	0.858305	0.274277
0.513	0.858201	0.273966
0.5135	0.858098	0.273656
0.514	0.857994	0.273347
0.5145	0.85789	0.273037
0.515	0.857786	0.272729
0.5155	0.857683	0.27242
0.516	0.85758	0.272112
0.5165	0.857476	0.271806
0.517	0.857373	0.271499
0.5175	0.85727	0.271193
0.518	0.857167	0.270887
0.5185	0.857065	0.270582
0.519	0.856962	0.270277
0.5195	0.856859	0.269973
0.52	0.856757	0.269669
0.5205	0.856654	0.269365
0.521	0.856552	0.269062
0.5215	0.85645	0.268759
0.522	0.856348	0.268456
0.5225	0.856246	0.268155
0.523	0.856144	0.267853
0.5235	0.856042	0.267552
0.524	0.855941	0.267252
0.5245	0.855839	0.266952
0.525	0.855738	0.266653
0.5255	0.855637	0.266354
0.526	0.855535	0.266056
0.5265	0.855434	0.265758
0.527	0.855333	0.265461
0.5275	0.855233	0.265164
0.528	0.855132	0.264867
0.5285	0.855031	0.264571
0.529	0.854931	0.264275
0.5295	0.85483	0.26398
0.53	0.85473	0.263685
0.5305	0.85463	0.26339
0.531	0.85453	0.263096
0.5315	0.85443	0.262803
0.532	0.85433	0.26251
0.5325	0.85423	0.262218
0.533	0.854131	0.261926
0.5335	0.854031	0.261635
0.534	0.853932	0.261344
0.5345	0.853833	0.261053
0.535	0.853734	0.260763
0.5355	0.853635	0.260473
0.536	0.853536	0.260184
0.5365	0.853437	0.259896
0.537	0.853338	0.259608
0.5375	0.85324	0.25932
0.538	0.853141	0.259033
0.5385	0.853043	0.258746
0.539	0.852945	0.25846
0.5395	0.852847	0.258174
0.54	0.852749	0.257889
0.5405	0.852651	0.257604
0.541	0.852553	0.257319
0.5415	0.852455	0.257035
0.542	0.852358	0.256752
0.5425	0.852261	0.256469
0.543	0.852163	0.256187
0.5435	0.852066	0.255905
0.544	0.851969	0.255624
0.5445	0.851872	0.255343
0.545	0.851775	0.255063
0.5455	0.851679	0.254783
0.546	0.851582	0.254503
0.5465	0.851486	0.254224
0.547	0.851389	0.253946
0.5475	0.851293	0.253668
0.548	0.851197	0.25339
0.5485	0.851101	0.253113
0.549	0.851005	0.252836
0.5495	0.85091	0.25256
0.55	0.850814	0.252284
0.5505	0.850718	0.252009
0.551	0.850623	0.251735
0.5515	0.850528	0.251461
0.552	0.850433	0.251187
0.5525	0.850338	0.250914
0.553	0.850243	0.250641
0.5535	0.850148	0.250368
0.554	0.850054	0.250096
0.5545	0.849959	0.249824
0.555	0.849865	0.249553
0.5555	0.849771	0.249282
0.556	0.849676	0.249012
0.5565	0.849582	0.248742
0.557	0.849489	0.248473
0.5575	0.849395	0.248204
0.558	0.849301	0.247936
0.5585	0.849208	0.247668
0.559	0.849114	0.247401
0.5595	0.849021	0.247135
0.56	0.848928	0.246869
0.5605	0.848835	0.246604
0.561	0.848742	0.246339
0.5615	0.84865	0.246075
0.562	0.848557	0.245811
0.5625	0.848465	0.245548
0.563	0.848373	0.245285
0.5635	0.848281	0.245022
0.564	0.848189	0.24476
0.5645	0.848097	0.244499
0.565	0.848005	0.244238
0.5655	0.847914	0.243978
0.566	0.847822	0.243718
0.5665	0.847731	0.243459
0.567	0.84764	0.2432
0.5675	0.847549	0.242942
0.568	0.847458	0.242684
0.5685	0.847368	0.242427
0.569	0.847277	0.24217
0.5695	0.847187	0.241914
0.57	0.847097	0.241658
0.5705	0.847007	0.241403
0.571	0.846917	0.241148
0.5715	0.846827	0.240894
0.572	0.846738	0.24064
0.5725	0.846648	0.240387
0.573	0.846559	0.240134
0.5735	0.84647	0.239881
0.574	0.846382	0.239629
0.5745	0.846293	0.239378
0.575	0.846205	0.239127
0.5755	0.846116	0.238876
0.576	0.846028	0.238626
0.5765	0.845941	0.238376
0.577	0.845853	0.238126
0.5775	0.845766	0.237877
0.578	0.845678	0.237628
0.5785	0.845591	0.237379
0.579	0.845504	0.237132
0.5795	0.845418	0.236884
0.58	0.845331	0.236638
0.5805	0.845245	0.236391
0.581	0.845159	0.236146
0.5815	0.845073	0.2359
0.582	0.844987	0.235655
0.5825	0.844901	0.235411
0.583	0.844816	0.235167
0.5835	0.84473	0.234923
0.584	0.844645	0.23468
0.5845	0.84456	0.234437
0.585	0.844475	0.234195
0.5855	0.84439	0.233953
0.586	0.844306	0.233712
0.5865	0.844221	0.233471
0.587	0.844137	0.23323
0.5875	0.844053	0.23299
0.588	0.843969	0.232751
0.5885	0.843885	0.232512
0.589	0.843801	0.232273
0.5895	0.843717	0.232034
0.59	0.843634	0.231796
0.5905	0.843551	0.231559
0.591	0.843467	0.231321
0.5915	0.843384	0.231084
0.592	0.843301	0.230847
0.5925	0.843218	0.23061
0.593	0.843136	0.230374
0.5935	0.843053	0.230138
0.594	0.842971	0.229903
0.5945	0.842888	0.229667
0.595	0.842806	0.229433
0.5955	0.842724	0.229198
0.596	0.842642	0.228965
0.5965	0.84256	0.228731
0.597	0.842478	0.228498
0.5975	0.842397	0.228266
0.598	0.842315	0.228034
0.5985	0.842234	0.227802
0.599	0.842152	0.22757
0.5995	0.842071	0.227339
0.6	0.84199	0.227108
0.6005	0.841909	0.226878
0.601	0.841828	0.226648
0.6015	0.841747	0.226418
0.602	0.841666	0.226189
0.6025	0.841586	0.22596
0.603	0.841505	0.225731
0.6035	0.841425	0.225502
0.604	0.841345	0.225274
0.6045	0.841264	0.225046
0.605	0.841184	0.224818
0.6055	0.841104	0.224591
0.606	0.841024	0.224363
0.6065	0.840945	0.224135
0.607	0.840865	0.223908
0.6075	0.840785	0.223681
0.608	0.840706	0.223454
0.6085	0.840626	0.223227
0.609	0.840547	0.223001
0.6095	0.840467	0.222774
0.61	0.840388	0.222548
0.6105	0.840309	0.222323
0.611	0.84023	0.222097
0.6115	0.840151	0.221871
0.612	0.840072	0.221646
0.6125	0.839993	0.221421
0.613	0.839914	0.221197
0.6135	0.839836	0.220972
0.614	0.839757	0.220748
0.6145	0.839678	0.220524
0.615	0.8396	0.220301
0.6155	0.839522	0.220077
0.616	0.839443	0.219855
0.6165	0.839365	0.219633
0.617	0.839287	0.219411
0.6175	0.839209	0.21919
0.618	0.839131	0.218968
0.6185	0.839053	0.218747
0.619	0.838975	0.218526
0.6195	0.838897	0.218306
0.62	0.838819	0.218086
0.6205	0.838742	0.217866
0.621	0.838664	0.217646
0.6215	0.838586	0.217426
0.622	0.838509	0.217207
0.6225	0.838431	0.216988
0.623	0.838354	0.216769
0.6235	0.838277	0.216551
0.624	0.838199	0.216332
0.6245	0.838122	0.216114
0.625	0.838045	0.215896
0.6255	0.837968	0.215679
0.626	0.837891	0.215462
0.6265	0.837814	0.215245
0.627	0.837737	0.215028
0.6275	0.83766	0.214811
0.628	0.837583	0.214595
0.6285	0.837507	0.214379
0.629	0.83743	0.214163
0.6295	0.837353	0.213948
0.63	0.837277	0.213732
0.6305	0.8372	0.213517
0.631	0.837124	0.213303
0.6315	0.837047	0.213088
0.632	0.836971	0.212874
0.6325	0.836895	0.212659
0.633	0.836818	0.212446
0.6335	0.836742	0.212232
0.634	0.836666	0.212019
0.6345	0.83659	0.211806
0.635	0.836514	0.211593
0.6355	0.836438	0.211381
0.636	0.836362	0.211168
0.6365	0.836286	0.210956
0.637	0.83621	0.210744
0.6375	0.836134	0.210533
0.638	0.836058	0.210322
0.6385	0.835983	0.21011
0.639	0.835907	0.209899
0.6395	0.835831	0.209689
0.64	0.835755	0.209478
0.6405	0.83568	0.209268
0.641	0.835604	0.209058
0.6415	0.835529	0.208848
0.642	0.835453	0.208638
0.6425	0.835378	0.208429
0.643	0.835302	0.20822
0.6435	0.835227	0.20801
0.644	0.835152	0.207802
0.6445	0.835076	0.207593
0.645	0.835001	0.207384
0.6455	0.834926	0.207176
0.646	0.834851	0.206968
0.6465	0.834776	0.20676
0.647	0.8347	0.206552
0.6475	0.834625	0.206345
0.648	0.83455	0.206137
0.6485	0.834475	0.20593
0.649	0.8344	0.205723
0.6495	0.834325	0.205516
0.65	0.834251	0.205309
0.6505	0.834176	0.205102
0.651	0.834101	0.204896
0.6515	0.834026	0.204689
0.652	0.833951	0.204483
0.6525	0.833877	0.204277
0.653	0.833802	0.204072
0.6535	0.833727	0.203866
0.654	0.833653	0.203661
0.6545	0.833578	0.203455
0.655	0.833503	0.20325
0.6555	0.833429	0.203045
0.656	0.833354	0.20284
0.6565	0.83328	0.202636
0.657	0.833206	0.202431
0.6575	0.833131	0.202227
0.658	0.833057	0.202023
0.6585	0.832983	0.201819
0.659	0.832908	0.201615
0.6595	0.832834	0.201411
0.66	0.83276	0.201207
0.6605	0.832686	0.201004
0.661	0.832612	0.200801
0.6615	0.832538	0.200597
0.662	0.832464	0.200394
0.6625	0.83239	0.200191
0.663	0.832316	0.199989
0.6635	0.832242	0.199786
0.664	0.832168	0.199583
0.6645	0.832094	0.199381
0.665	0.83202	0.199178
0.6655	0.831946	0.198976
0.666	0.831872	0.198774
0.6665	0.831799	0.198572
0.667	0.831725	0.19837
0.6675	0.831651	0.198168
0.668	0.831578	0.197966
0.6685	0.831504	0.197764
0.669	0.831431	0.197562
0.6695	0.831357	0.197361
0.67	0.831284	0.197159
0.6705	0.83121	0.196958
0.671	0.831137	0.196757
0.6715	0.831063	0.196556
0.672	0.83099	0.196355
0.6725	0.830917	0.196154
0.673	0.830843	0.195954
0.6735	0.83077	0.195754
0.674	0.830697	0.195553
0.6745	0.830624	0.195353
0.675	0.830551	0.195153
0.6755	0.830478	0.194954
0.676	0.830404	0.194754
0.6765	0.830331	0.194555
0.677	0.830258	0.194355
0.6775	0.830185	0.194156
0.678	0.830112	0.193957
0.6785	0.83004	0.193758
0.679	0.829967	0.193558
0.6795	0.829894	0.193359
0.68	0.829821	0.19316
0.6805	0.829748	0.192961
0.681	0.829675	0.192762
0.6815	0.829603	0.192564
0.682	0.82953	0.192365
0.6825	0.829457	0.192167
0.683	0.829385	0.191968
0.6835	0.829312	0.19177
0.684	0.82924	0.191572
0.6845	0.829167	0.191374
0.685	0.829095	0.191177
0.6855	0.829022	0.190979
0.686	0.82895	0.190782
0.6865	0.828877	0.190585
0.687	0.828805	0.190388
0.6875	0.828732	0.190191
0.688	0.82866	0.189995
0.6885	0.828588	0.189798
0.689	0.828516	0.189602
0.6895	0.828443	0.189405
0.69	0.828371	0.189208
0.6905	0.828299	0.189012
0.691	0.828227	0.188816
0.6915	0.828155	0.18862
0.692	0.828083	0.188424
0.6925	0.828011	0.188227
0.693	0.827939	0.188031
0.6935	0.827867	0.187834
0.694	0.827795	0.187638
0.6945	0.827723	0.187442
0.695	0.827651	0.187246
0.6955	0.827579	0.18705
0.696	0.827507	0.186854
0.6965	0.827435	0.186658
0.697	0.827364	0.186462
0.6975	0.827292	0.186267
0.698	0.82722	0.186073
0.6985	0.827148	0.185878
0.699	0.827077	0.185683
0.6995	0.827005	0.185489
0.7	0.826934	0.185295
0.7005	0.826862	0.185101
0.701	0.826791	0.184908
0.7015	0.826719	0.184714
0.702	0.826648	0.184521
0.7025	0.826576	0.184328
0.703	0.826505	0.184135
0.7035	0.826434	0.183942
0.704	0.826362	0.18375
0.7045	0.826291	0.183558
0.705	0.82622	0.183366
0.7055	0.826149	0.183174
0.706	0.826078	0.182983
0.7065	0.826007	0.182792
0.707	0.825935	0.1826
0.7075	0.825864	0.18241
0.708	0.825793	0.182219
0.7085	0.825723	0.182029
0.709	0.825652	0.181839
0.7095	0.825581	0.181649
0.71	0.82551	0.181459
0.7105	0.825439	0.18127
0.711	0.825369	0.181081
0.7115	0.825298	0.180892
0.712	0.825227	0.180703
0.7125	0.825157	0.180515
0.713	0.825086	0.180327
0.7135	0.825016	0.180139
0.714	0.824945	0.179951
0.7145	0.824876	0.179764
0.715	0.824806	0.179577
0.7155	0.824737	0.17939
0.716	0.824668	0.179203
0.7165	0.824598	0.179016
0.717	0.824529	0.17883
0.7175	0.824459	0.178644
0.718	0.82439	0.178458
0.7185	0.82432	0.178273
0.719	0.824251	0.178087
0.7195	0.824182	0.177903
0.72	0.824113	0.177718
0.7205	0.824043	0.177534
0.721	0.823974	0.17735
0.7215	0.823905	0.177166
0.722	0.823836	0.176982
0.7225	0.823766	0.176799
0.723	0.823697	0.176616
0.7235	0.823628	0.176433
0.724	0.823559	0.176251
0.7245	0.82349	0.176069
0.725	0.823421	0.175887
0.7255	0.823352	0.175705
0.726	0.823283	0.175524
0.7265	0.823214	0.175343
0.727	0.823145	0.175163
0.7275	0.823077	0.174982
0.728	0.823008	0.174802
0.7285	0.822939	0.174622
0.729	0.82287	0.174443
0.7295	0.822802	0.174264
0.73	0.822733	0.174085
0.7305	0.822664	0.173906
0.731	0.822596	0.173728
0.7315	0.822527	0.173549
0.732	0.822459	0.173371
0.7325	0.82239	0.173194
0.733	0.822322	0.173016
0.7335	0.822253	0.172839
0.734	0.822185	0.172662
0.7345	0.822117	0.172485
0.735	0.822048	0.172308
0.7355	0.82198	0.172132
0.736	0.821912	0.171955
0.7365	0.821844	0.171779
0.737	0.821776	0.171603
0.7375	0.821708	0.171428
0.738	0.82164	0.171253
0.7385	0.821572	0.171078
0.739	0.821504	0.170903
0.7395	0.821436	0.170728
0.74	0.821368	0.170554
0.7405	0.8213	0.170379
0.741	0.821232	0.170205
0.7415	0.821165	0.170032
0.742	0.821097	0.169858
0.7425	0.821029	0.169685
0.743	0.820962	0.169512
0.7435	0.820894	0.169339
0.744	0.820827	0.169167
0.7445	0.820759	0.168994
0.745	0.820692	0.168822
0.7455	0.820625	0.16865
0.746	0.820557	0.168479
0.7465	0.82049	0.168307
0.747	0.820423	0.168136
0.7475	0.820356	0.167966
0.748	0.820289	0.167795
0.7485	0.820222	0.167624
0.749	0.820155	0.167454
0.7495	0.820088	0.167284
0.75	0.820021	0.167115
0.7505	0.819954	0.166945
0.751	0.819888	0.166776
0.7515	0.819821	0.166606
0.752	0.819754	0.166436
0.7525	0.819688	0.166267
0.753	0.819621	0.166097
0.7535	0.819555	0.165928
0.754	0.819488	0.165758
0.7545	0.819422	0.165589
0.755	0.819356	0.16542
0.7555	0.81929	0.165252
0.756	0.819224	0.165083
0.7565	0.819157	0.164915
0.757	0.819092	0.164746
0.7575	0.819026	0.164578
0.758	0.81896	0.16441
0.7585	0.818894	0.164243
0.759	0.818828	0.164075
0.7595	0.818763	0.163908
0.76	0.818697	0.163741
0.7605	0.818631	0.163574
0.761	0.818566	0.163408
0.7615	0.818501	0.163241
0.762	0.818435	0.163075
0.7625	0.81837	0.162909
0.763	0.818305	0.162743
0.7635	0.81824	0.162577
0.764	0.818175	0.162412
0.7645	0.81811	0.162246
0.765	0.818045	0.162081
0.7655	0.81798	0.161916
0.766	0.817915	0.161751
0.7665	0.817851	0.161586
0.767	0.817786	0.161422
0.7675	0.817721	0.161258
0.768	0.817657	0.161094
0.7685	0.817593	0.16093
0.769	0.817528	0.160766
0.7695	0.817464	0.160603
0.77	0.8174	0.160439
0.7705	0.817336	0.160276
0.771	0.817272	0.160113
0.7715	0.817208	0.159951
0.772	0.817144	0.159788
0.7725	0.81708	0.159625
0.773	0.817017	0.159463
0.7735	0.816953	0.1593
0.774	0.816889	0.159138
0.7745	0.816826	0.158976
0.775	0.816763	0.158813
0.7755	0.816699	0.158651
0.776	0.816636	0.158489
0.7765	0.816573	0.158327
0.777	0.81651	0.158164
0.7775	0.816447	0.158002
0.778	0.816384	0.15784
0.7785	0.816322	0.157678
0.779	0.816259	0.157516
0.7795	0.816196	0.157355
0.78	0.816134	0.157193
0.7805	0.816071	0.157031
0.781	0.816009	0.15687
0.7815	0.815947	0.156708
0.782	0.815885	0.156547
0.7825	0.815823	0.156385
0.783	0.815761	0.156224
0.7835	0.815699	0.156063
0.784	0.815637	0.155902
0.7845	0.815576	0.155741
0.785	0.815514	0.15558
0.7855	0.815453	0.155419
0.786	0.815392	0.155258
0.7865	0.815331	0.155097
0.787	0.81527	0.154935
0.7875	0.815209	0.154774
0.788	0.815148	0.154613
0.7885	0.815088	0.154452
0.789	0.815027	0.154291
0.7895	0.814967	0.15413
0.79	0.814907	0.15397
0.7905	0.814847	0.153809
0.791	0.814787	0.153649
0.7915	0.814727	0.153488
0.792	0.814667	0.153328
0.7925	0.814607	0.153168
0.793	0.814548	0.153008
0.7935	0.814488	0.152847
0.794	0.814429	0.152687
0.7945	0.81437	0.152527
0.795	0.81431	0.152367
0.7955	0.814249	0.152207
0.796	0.81419	0.152048
0.7965	0.81413	0.151888
0.797	0.81407	0.151728
0.7975	0.81401	0.151569
0.798	0.813951	0.15141
0.7985	0.813891	0.15125
0.799	0.813832	0.151091
0.7995	0.813773	0.150932
0.8	0.813713	0.150773
0.8005	0.813654	0.150614
0.801	0.813595	0.150455
0.8015	0.813537	0.150296
0.802	0.813478	0.150137
0.8025	0.813419	0.149979
0.803	0.813361	0.14982
0.8035	0.813302	0.149662
0.804	0.813244	0.149505
0.8045	0.813186	0.149347
0.805	0.813128	0.14919
0.8055	0.81307	0.149033
0.806	0.813012	0.148877
0.8065	0.812954	0.14872
0.807	0.812896	0.148563
0.8075	0.812838	0.148406
0.808	0.812781	0.14825
0.8085	0.812724	0.148094
0.809	0.812666	0.147938
0.8095	0.812609	0.147783
0.81	0.812552	0.147627
0.8105	0.812495	0.147472
0.811	0.812438	0.147317
0.8115	0.812381	0.147162
0.812	0.812325	0.147008
0.8125	0.812268	0.146853
0.813	0.812212	0.146699
0.8135	0.812155	0.146545
0.814	0.812099	0.146391
0.8145	0.812043	0.146237
0.815	0.811987	0.146084
0.8155	0.811931	0.145931
0.816	0.811875	0.145778
0.8165	0.811819	0.145625
0.817	0.811764	0.145472
0.8175	0.811708	0.14532
0.818	0.811653	0.145167
0.8185	0.811597	0.145016
0.819	0.811542	0.144864
0.8195	0.811487	0.144712
0.82	0.811432	0.144561
0.8205	0.811377	0.14441
0.821	0.811322	0.14426
0.8215	0.811267	0.144109
0.822	0.811213	0.143959
0.8225	0.811158	0.143809
0.823	0.811104	0.143659
0.8235	0.81105	0.14351
0.824	0.810996	0.143361
0.8245	0.810941	0.143212
0.825	0.810888	0.143063
0.8255	0.810834	0.142915
0.826	0.81078	0.142767
0.8265	0.810726	0.142619
0.827	0.810673	0.142471
0.8275	0.810619	0.142323
0.828	0.810566	0.142176
0.8285	0.810513	0.142029
0.829	0.81046	0.141882
0.8295	0.810406	0.141735
0.83	0.810354	0.141589
0.8305	0.810301	0.141442
0.831	0.810248	0.141296
0.8315	0.810195	0.141151
0.832	0.810143	0.141005
0.8325	0.810091	0.14086
0.833	0.810038	0.140715
0.8335	0.809986	0.14057
0.834	0.809934	0.140425
0.8345	0.809882	0.140281
0.835	0.80983	0.140137
0.8355	0.809778	0.139993
0.836	0.809727	0.13985
0.8365	0.809675	0.139707
0.837	0.809624	0.139564
0.8375	0.809572	0.139421
0.838	0.809521	0.139279
0.8385	0.80947	0.139136
0.839	0.809419	0.138995
0.8395	0.809368	0.138853
0.84	0.809317	0.138712
0.8405	0.809266	0.138571
0.841	0.809215	0.13843
0.8415	0.809165	0.138289
0.842	0.809115	0.138149
0.8425	0.809064	0.138009
0.843	0.809014	0.13787
0.8435	0.808964	0.137731
0.844	0.808914	0.137592
0.8445	0.808864	0.137453
0.845	0.808814	0.137314
0.8455	0.808764	0.137176
0.846	0.808715	0.137038
0.8465	0.808665	0.1369
0.847	0.808616	0.136762
0.8475	0.808566	0.136625
0.848	0.808517	0.136488
0.8485	0.808468	0.136351
0.849	0.808419	0.136214
0.8495	0.80837	0.136078
0.85	0.808321	0.135943
0.8505	0.808272	0.135807
0.851	0.808224	0.135672
0.8515	0.808175	0.135538
0.852	0.808126	0.135403
0.8525	0.808078	0.135269
0.853	0.80803	0.135136
0.8535	0.807981	0.135002
0.854	0.807933	0.134869
0.8545	0.807885	0.134736
0.855	0.807837	0.134604
0.8555	0.807789	0.134472
0.856	0.807742	0.13434
0.8565	0.807694	0.134208
0.857	0.807646	0.134077
0.8575	0.807599	0.133946
0.858	0.807551	0.133816
0.8585	0.807504	0.133685
0.859	0.807456	0.133555
0.8595	0.807409	0.133425
0.86	0.807362	0.133296
0.8605	0.807315	0.133167
0.861	0.807268	0.133038
0.8615	0.807221	0.132909
0.862	0.807174	0.132781
0.8625	0.807127	0.132652
0.863	0.807081	0.132525
0.8635	0.807034	0.132397
0.864	0.806987	0.132269
0.8645	0.806941	0.132142
0.865	0.806894	0.132015
0.8655	0.806848	0.131888
0.866	0.806802	0.131762
0.8665	0.806756	0.131636
0.867	0.80671	0.13151
0.8675	0.806663	0.131384
0.868	0.806617	0.131259
0.8685	0.806572	0.131134
0.869	0.806526	0.131009
0.8695	0.80648	0.130884
0.87	0.806434	0.13076
0.8705	0.806389	0.130636
0.871	0.806343	0.130512
0.8715	0.806297	0.13039
0.872	0.806252	0.130267
0.8725	0.806207	0.130145
0.873	0.806161	0.130023
0.8735	0.806116	0.129902
0.874	0.806071	0.12978
0.8745	0.806026	0.129659
0.875	0.805981	0.129538
0.8755	0.805936	0.129418
0.876	0.805891	0.129297
0.8765	0.805846	0.129177
0.877	0.805801	0.129056
0.8775	0.805756	0.128937
0.878	0.805712	0.128817
0.8785	0.805667	0.128698
0.879	0.805623	0.128579
0.8795	0.805578	0.12846
0.88	0.805534	0.128342
0.8805	0.805489	0.128224
0.881	0.805445	0.128106
0.8815	0.805401	0.127989
0.882	0.805357	0.127872
0.8825	0.805312	0.127755
0.883	0.805268	0.127638
0.8835	0.805224	0.127522
0.884	0.80518	0.127406
0.8845	0.805136	0.127291
0.885	0.805093	0.127176
0.8855	0.805049	0.127061
0.886	0.805005	0.126946
0.8865	0.804961	0.126832
0.887	0.804918	0.126718
0.8875	0.804874	0.126604
0.888	0.804831	0.126491
0.8885	0.804787	0.126378
0.889	0.804744	0.126265
0.8895	0.8047	0.126152
0.89	0.804657	0.12604
0.8905	0.804614	0.125928
0.891	0.80457	0.125816
0.8915	0.804527	0.125705
0.892	0.804484	0.125593
0.8925	0.804441	0.125483
0.893	0.804398	0.125372
0.8935	0.804355	0.125262
0.894	0.804312	0.125152
0.8945	0.804269	0.125042
0.895	0.804226	0.124932
0.8955	0.804184	0.124823
0.896	0.804141	0.124714
0.8965	0.804098	0.124605
0.897	0.804056	0.124497
0.8975	0.804013	0.124389
0.898	0.80397	0.124281
0.8985	0.803928	0.124173
0.899	0.803886	0.124066
0.8995	0.803843	0.123959
0.9	0.803801	0.123852
0.9005	0.803758	0.123746
0.901	0.803716	0.12364
0.9015	0.803674	0.123534
0.902	0.803632	0.123428
0.9025	0.80359	0.123323
0.903	0.803547	0.123218
0.9035	0.803505	0.123113
0.904	0.803463	0.123007
0.9045	0.803421	0.122901
0.905	0.803379	0.122796
0.9055	0.803337	0.122691
0.906	0.803296	0.122586
0.9065	0.803254	0.122481
0.907	0.803212	0.122377
0.9075	0.80317	0.122273
0.908	0.803128	0.12217
0.9085	0.803087	0.122066
0.909	0.803045	0.121963
0.9095	0.803003	0.121861
0.91	0.802962	0.121758
0.9105	0.80292	0.121656
0.911	0.802879	0.121554
0.9115	0.802837	0.121453
0.912	0.802796	0.121351
0.9125	0.802754	0.12125
0.913	0.802713	0.12115
0.9135	0.802672	0.121049
0.914	0.80263	0.120949
0.9145	0.802589	0.120849
0.915	0.802547	0.120749
0.9155	0.802506	0.12065
0.916	0.802464	0.12055
0.9165	0.802423	0.120451
0.917	0.802381	0.120353
0.9175	0.80234	0.120255
0.918	0.802298	0.120157
0.9185	0.802257	0.120059
0.919	0.802216	0.119961
0.9195	0.802174	0.119864
0.92	0.802133	0.119767
0.9205	0.802092	0.119671
0.921	0.802051	0.119575
0.9215	0.80201	0.119479
0.922	0.801969	0.119383
0.9225	0.801928	0.119288
0.923	0.801887	0.119193
0.9235	0.801846	0.119098
0.924	0.801805	0.119004
0.9245	0.801764	0.118909
0.925	0.801724	0.118815
0.9255	0.801683	0.118721
0.926	0.801642	0.118627
0.9265	0.801602	0.118533
0.927	0.801561	0.118439
0.9275	0.80152	0.118345
0.928	0.80148	0.118252
0.9285	0.801439	0.118159
0.929	0.801399	0.118066
0.9295	0.801358	0.117973
0.93	0.801318	0.117881
0.9305	0.801277	0.117788
0.931	0.801237	0.117697
0.9315	0.801197	0.117606
0.932	0.801157	0.117515
0.9325	0.801116	0.117424
0.933	0.801076	0.117333
0.9335	0.801036	0.117243
0.934	0.800996	0.117153
0.9345	0.800956	0.117063
0.935	0.800916	0.116974
0.9355	0.800876	0.116884
0.936	0.800836	0.116795
0.9365	0.800796	0.116706
0.937	0.800756	0.116618
0.9375	0.800716	0.116529
0.938	0.800676	0.116441
0.9385	0.800636	0.116353
0.939	0.800596	0.116265
0.9395	0.800556	0.116178
0.94	0.800516	0.11609
0.9405	0.800476	0.116003
0.941	0.800436	0.115916
0.9415	0.800396	0.115829
0.942	0.800357	0.115743
0.9425	0.800317	0.115657
0.943	0.800277	0.115571
0.9435	0.800237	0.115485
0.944	0.800197	0.115399
0.9445	0.800158	0.115314
0.945	0.800118	0.115229
0.9455	0.800078	0.115144
0.946	0.800039	0.11506
0.9465	0.799999	0.114976
0.947	0.799959	0.114892
0.9475	0.79992	0.114808
0.948	0.79988	0.114725
0.9485	0.79984	0.114641
0.949	0.799801	0.114558
0.9495	0.799761	0.114475
0.95	0.799722	0.114392
0.9505	0.799682	0.11431
0.951	0.799643	0.114227
0.9515	0.799604	0.114145
0.952	0.799564	0.114063
0.9525	0.799525	0.113981
0.953	0.799485	0.1139
0.9535	0.799446	0.113819
0.954	0.799407	0.113738
0.9545	0.799368	0.113657
0.955	0.799328	0.113576
0.9555	0.799289	0.113496
0.956	0.79925	0.113416
0.9565	0.799211	0.113336
0.957	0.799172	0.113256
0.9575	0.799133	0.113177
0.958	0.799093	0.113098
0.9585	0.799054	0.113019
0.959	0.799015	0.11294
0.9595	0.798976	0.112861
0.96	0.798937	0.112783
0.9605	0.798899	0.112705
0.961	0.79886	0.112627
0.9615	0.798821	0.11255
0.962	0.798782	0.112472
0.9625	0.798743	0.112395
0.963	0.798704	0.112318
0.9635	0.798666	0.112241
0.964	0.798627	0.112165
0.9645	0.798588	0.112088
0.965	0.798549	0.112012
0.9655	0.798511	0.111936
0.966	0.798472	0.11186
0.9665	0.798434	0.111784
0.967	0.798395	0.111708
0.9675	0.798357	0.111633
0.968	0.798318	0.111559
0.9685	0.79828	0.111484
0.969	0.798241	0.111409
0.9695	0.798203	0.111335
0.97	0.798165	0.111261
0.9705	0.798126	0.111187
0.971	0.798088	0.111113
0.9715	0.79805	0.111039
0.972	0.798012	0.110965
0.9725	0.797973	0.110892
0.973	0.797935	0.110818
0.9735	0.797897	0.110745
0.974	0.797859	0.110672
0.9745	0.797821	0.110599
0.975	0.797783	0.110526
0.9755	0.797745	0.110453
0.976	0.797707	0.110381
0.9765	0.797669	0.110308
0.977	0.797631	0.110236
0.9775	0.797594	0.110164
0.978	0.797556	0.110092
0.9785	0.797518	0.11002
0.979	0.79748	0.109948
0.9795	0.797443	0.109876
0.98	0.797405	0.109804
0.9805	0.797367	0.109732
0.981	0.79733	0.10966
0.9815	0.797292	0.109588
0.982	0.797255	0.109516
0.9825	0.797217	0.109445
0.983	0.79718	0.109373
0.9835	0.797142	0.109302
0.984	0.797105	0.109231
0.9845	0.797068	0.109161
0.985	0.79703	0.10909
0.9855	0.796993	0.109019
0.986	0.796956	0.108949
0.9865	0.796919	0.108879
0.987	0.796881	0.108809
0.9875	0.796844	0.108739
0.988	0.796807	0.10867
0.9885	0.79677	0.108602
0.989	0.796733	0.108533
0.9895	0.796696	0.108465
0.99	0.796659	0.108396
0.9905	0.796623	0.108328
0.991	0.796586	0.10826
0.9915	0.796549	0.108192
0.992	0.796512	0.108124
0.9925	0.796475	0.108056
0.993	0.796439	0.107989
0.9935	0.796402	0.107921
0.994	0.796365	0.107854
0.9945	0.796329	0.107787
0.995	0.796292	0.10772
0.9955	0.796256	0.107653
0.996	0.796219	0.107586
0.9965	0.796183	0.107519
0.997	0.796147	0.107453
0.9975	0.79611	0.107387
0.998	0.796074	0.10732
0.9985	0.796038	0.107254
[truncated: 14,003 more rows]

## Sheet: Figure 1e
	C_R (t)
t (ps)	100 K	750 K
0	1	1
0.0005	0.999461	0.997412
0.001	0.998923	0.994832
0.0015	0.998386	0.992256
0.002	0.997849	0.989685
0.0025	0.997312	0.987121
0.003	0.996775	0.984564
0.0035	0.996238	0.982012
0.004	0.995702	0.979465
0.0045	0.995166	0.976924
0.005	0.99463	0.974388
0.0055	0.994096	0.971861
0.006	0.993562	0.969341
0.0065	0.993028	0.966827
0.007	0.992494	0.964321
0.0075	0.991961	0.96182
0.008	0.991429	0.959325
0.0085	0.990896	0.956836
0.009	0.990365	0.954353
0.0095	0.989834	0.951879
0.01	0.989303	0.949411
0.0105	0.988773	0.94695
0.011	0.988243	0.944496
0.0115	0.987713	0.942048
0.012	0.987183	0.939605
0.0125	0.986655	0.937167
0.013	0.986127	0.934736
0.0135	0.985598	0.932311
0.014	0.98507	0.929893
0.0145	0.984542	0.927482
0.015	0.984014	0.925077
0.0155	0.983487	0.922677
0.016	0.982961	0.920286
0.0165	0.982435	0.917902
0.017	0.981909	0.915526
0.0175	0.981385	0.913154
0.018	0.980861	0.910789
0.0185	0.980337	0.90843
0.019	0.979814	0.906078
0.0195	0.979292	0.903734
0.02	0.97877	0.901397
0.0205	0.978249	0.899066
0.021	0.977728	0.896741
0.0215	0.977208	0.894422
0.022	0.976689	0.892111
0.0225	0.976169	0.889805
0.023	0.975649	0.887504
0.0235	0.97513	0.885208
0.024	0.974611	0.882918
0.0245	0.974092	0.880633
0.025	0.973574	0.878354
0.0255	0.973058	0.876081
0.026	0.972543	0.873814
0.0265	0.972028	0.871553
0.027	0.971513	0.869299
0.0275	0.971	0.867051
0.028	0.970487	0.864808
0.0285	0.969975	0.862571
0.029	0.969464	0.86034
0.0295	0.968953	0.858115
0.03	0.968444	0.855897
0.0305	0.967935	0.853686
0.031	0.967427	0.851479
0.0315	0.96692	0.84928
0.032	0.966413	0.847088
0.0325	0.965907	0.844904
0.033	0.965401	0.842727
0.0335	0.964895	0.840559
0.034	0.96439	0.838398
0.0345	0.963885	0.836245
0.035	0.963382	0.834099
0.0355	0.962878	0.831957
0.036	0.962375	0.829822
0.0365	0.961873	0.827693
0.037	0.961371	0.825569
0.0375	0.96087	0.82345
0.038	0.960369	0.821338
0.0385	0.959869	0.819232
0.039	0.95937	0.817131
0.0395	0.958871	0.815037
0.04	0.958373	0.81295
0.0405	0.957876	0.810868
0.041	0.95738	0.808791
0.0415	0.956885	0.806719
0.042	0.956391	0.804652
0.0425	0.955897	0.802592
0.043	0.955405	0.800543
0.0435	0.954914	0.7985
0.044	0.954423	0.796465
0.0445	0.953933	0.794435
0.045	0.953444	0.792413
0.0455	0.952956	0.790394
0.046	0.952471	0.788383
0.0465	0.951985	0.786378
0.047	0.9515	0.78438
0.0475	0.951015	0.78239
0.048	0.95053	0.780404
0.0485	0.950046	0.778426
0.049	0.949562	0.776452
0.0495	0.949079	0.774483
0.05	0.948597	0.772523
0.0505	0.948116	0.770568
0.051	0.947637	0.768623
0.0515	0.947158	0.766684
0.052	0.946679	0.76475
0.0525	0.9462	0.76282
0.053	0.945723	0.760901
0.0535	0.945246	0.758989
0.054	0.94477	0.757082
0.0545	0.944294	0.755182
0.055	0.943821	0.753287
0.0555	0.943348	0.751399
0.056	0.942876	0.749516
0.0565	0.942405	0.74764
0.057	0.941935	0.745771
0.0575	0.941467	0.74391
0.058	0.941	0.742056
0.0585	0.940534	0.740208
0.059	0.940069	0.738365
0.0595	0.939606	0.736528
0.06	0.939143	0.734697
0.0605	0.938682	0.732871
0.061	0.938222	0.731052
0.0615	0.937763	0.729237
0.062	0.937305	0.727429
0.0625	0.936849	0.725627
0.063	0.936392	0.723831
0.0635	0.935936	0.72204
0.064	0.93548	0.720256
0.0645	0.935025	0.718476
0.065	0.934571	0.716704
0.0655	0.934117	0.714939
0.066	0.933666	0.71318
0.0665	0.933216	0.711427
0.067	0.932766	0.709681
0.0675	0.932318	0.70794
0.068	0.93187	0.706207
0.0685	0.931424	0.704478
0.069	0.930978	0.702755
0.0695	0.930532	0.701039
0.07	0.930086	0.699327
0.0705	0.929641	0.697621
0.071	0.929196	0.695923
0.0715	0.928753	0.694233
0.072	0.928311	0.692549
0.0725	0.927869	0.690871
0.073	0.927428	0.689196
0.0735	0.926987	0.687527
0.074	0.926547	0.685866
0.0745	0.92611	0.68421
0.075	0.925674	0.682561
0.0755	0.925239	0.680919
0.076	0.924805	0.679282
0.0765	0.924373	0.677649
0.077	0.923942	0.67602
0.0775	0.923512	0.674398
0.078	0.923082	0.672783
0.0785	0.922653	0.671175
0.079	0.922224	0.669571
0.0795	0.921797	0.667974
0.08	0.921371	0.666379
0.0805	0.920946	0.664792
0.081	0.92052	0.663212
0.0815	0.920097	0.661637
0.082	0.919674	0.660068
0.0825	0.919254	0.658504
0.083	0.918835	0.656949
0.0835	0.918417	0.655399
0.084	0.918002	0.653855
0.0845	0.917588	0.652317
0.085	0.917175	0.650785
0.0855	0.916763	0.649259
0.086	0.916352	0.647738
0.0865	0.915942	0.646225
0.087	0.915532	0.644717
0.0875	0.915122	0.643214
0.088	0.914712	0.641717
0.0885	0.914303	0.640224
0.089	0.913894	0.638737
0.0895	0.913486	0.637258
0.09	0.913079	0.635785
0.0905	0.912675	0.634317
0.091	0.912271	0.632854
0.0915	0.911869	0.631396
0.092	0.911468	0.629945
0.0925	0.911067	0.628496
0.093	0.910668	0.627054
0.0935	0.91027	0.625619
0.094	0.909873	0.624192
0.0945	0.909476	0.622773
0.095	0.90908	0.62136
0.0955	0.908684	0.619957
0.096	0.908289	0.61856
0.0965	0.907894	0.61717
0.097	0.9075	0.615785
0.0975	0.907106	0.614406
0.098	0.906712	0.613031
0.0985	0.906321	0.611661
0.099	0.90593	0.610296
0.0995	0.90554	0.608936
0.1	0.905152	0.607582
0.1005	0.904765	0.606233
0.101	0.904378	0.60489
0.1015	0.903992	0.603553
0.102	0.903605	0.602221
0.1025	0.903218	0.600894
0.103	0.902833	0.599572
0.1035	0.902451	0.598257
0.104	0.902069	0.596946
0.1045	0.901687	0.595639
0.105	0.901306	0.594338
0.1055	0.900925	0.593042
0.106	0.900544	0.591749
0.1065	0.900164	0.590461
0.107	0.899784	0.58918
0.1075	0.899405	0.587904
0.108	0.899026	0.586636
0.1085	0.898648	0.585371
0.109	0.898273	0.584111
0.1095	0.897899	0.582858
0.11	0.897525	0.58161
0.1105	0.897153	0.580365
0.111	0.896783	0.579124
0.1115	0.896414	0.577887
0.112	0.896045	0.576654
0.1125	0.895677	0.575425
0.113	0.895311	0.574199
0.1135	0.894944	0.572977
0.114	0.894579	0.571758
0.1145	0.894215	0.570543
0.115	0.893854	0.569331
0.1155	0.893492	0.568122
0.116	0.893132	0.566917
0.1165	0.892774	0.565719
0.117	0.892418	0.564526
0.1175	0.892064	0.563339
0.118	0.891709	0.562156
0.1185	0.891355	0.560977
0.119	0.891002	0.559804
0.1195	0.89065	0.558637
0.12	0.890299	0.557475
0.1205	0.889948	0.556318
0.121	0.889598	0.555164
0.1215	0.88925	0.554015
0.122	0.888904	0.552872
0.1225	0.888559	0.551733
0.123	0.888215	0.550597
0.1235	0.887871	0.549466
0.124	0.887528	0.548339
0.1245	0.887187	0.547216
0.125	0.886846	0.546098
0.1255	0.886507	0.544983
0.126	0.886169	0.543875
0.1265	0.88583	0.542774
0.127	0.885493	0.541678
0.1275	0.885155	0.540586
0.128	0.884819	0.539499
0.1285	0.884484	0.538417
0.129	0.884151	0.537339
0.1295	0.883818	0.536266
0.13	0.883487	0.535198
0.1305	0.883157	0.534134
0.131	0.882829	0.533072
0.1315	0.882501	0.532015
0.132	0.882175	0.53096
0.1325	0.881849	0.529909
0.133	0.881526	0.528862
0.1335	0.881203	0.527816
0.134	0.880882	0.526775
0.1345	0.880562	0.525739
0.135	0.880243	0.524706
0.1355	0.879925	0.52368
0.136	0.879607	0.522658
0.1365	0.87929	0.521638
0.137	0.878973	0.520621
0.1375	0.878658	0.519608
0.138	0.878343	0.518601
0.1385	0.878028	0.517598
0.139	0.877713	0.5166
0.1395	0.877399	0.515604
0.14	0.877085	0.514611
0.1405	0.876773	0.513623
0.141	0.876461	0.512637
0.1415	0.876149	0.511656
0.142	0.875838	0.510678
0.1425	0.875528	0.509704
0.143	0.875218	0.508734
0.1435	0.87491	0.507767
0.144	0.874602	0.5068
0.1445	0.874296	0.505838
0.145	0.87399	0.504882
0.1455	0.873686	0.503927
0.146	0.873383	0.502978
0.1465	0.873081	0.502031
0.147	0.872779	0.501089
0.1475	0.872479	0.50015
0.148	0.872178	0.499213
0.1485	0.871878	0.498279
0.149	0.871578	0.497351
0.1495	0.871279	0.496426
0.15	0.870981	0.495505
0.1505	0.870685	0.494588
0.151	0.870388	0.493673
0.1515	0.870092	0.492763
0.152	0.869798	0.491855
0.1525	0.869503	0.490952
0.153	0.86921	0.490052
0.1535	0.868917	0.489156
0.154	0.868625	0.488263
0.1545	0.868333	0.487374
0.155	0.868043	0.486488
0.1555	0.867753	0.485606
0.156	0.867463	0.484726
0.1565	0.867173	0.483848
0.157	0.866884	0.482973
0.1575	0.866595	0.482101
0.158	0.866307	0.481233
0.1585	0.866019	0.480369
0.159	0.865733	0.479506
0.1595	0.865447	0.478647
0.16	0.865163	0.477793
0.1605	0.864881	0.476944
0.161	0.8646	0.476098
0.1615	0.864321	0.475256
0.162	0.864042	0.474417
0.1625	0.863764	0.47358
0.163	0.863488	0.472745
0.1635	0.863213	0.471915
0.164	0.862937	0.471088
0.1645	0.862662	0.470262
0.165	0.862386	0.46944
0.1655	0.862112	0.468621
0.166	0.861838	0.467804
0.1665	0.861564	0.466989
0.167	0.861289	0.466175
0.1675	0.861015	0.465364
0.168	0.860741	0.464554
0.1685	0.860468	0.463749
0.169	0.860195	0.462945
0.1695	0.859922	0.462147
0.17	0.85965	0.461353
0.1705	0.859379	0.46056
0.171	0.859109	0.459771
0.1715	0.858842	0.458983
0.172	0.858576	0.458196
0.1725	0.858311	0.457412
0.173	0.858047	0.456631
0.1735	0.857785	0.455853
0.174	0.857523	0.455079
0.1745	0.857261	0.454308
0.175	0.856999	0.45354
0.1755	0.856738	0.452774
0.176	0.856477	0.452012
0.1765	0.856216	0.451251
0.177	0.855956	0.450491
0.1775	0.855697	0.449735
0.178	0.855439	0.448981
0.1785	0.855182	0.448232
0.179	0.854924	0.44749
0.1795	0.854667	0.446749
0.18	0.854409	0.446013
0.1805	0.854153	0.445281
0.181	0.853898	0.444551
0.1815	0.853643	0.443824
0.182	0.853389	0.443101
0.1825	0.853134	0.442379
0.183	0.85288	0.44166
0.1835	0.852626	0.440943
0.184	0.852374	0.440231
0.1845	0.852121	0.439521
0.185	0.851869	0.438812
0.1855	0.851619	0.438104
0.186	0.851369	0.437398
0.1865	0.85112	0.436695
0.187	0.85087	0.435994
0.1875	0.850621	0.435294
0.188	0.850372	0.434598
0.1885	0.850123	0.433905
0.189	0.849875	0.433213
0.1895	0.849628	0.432524
0.19	0.849381	0.431838
0.1905	0.849136	0.431151
0.191	0.848892	0.430467
0.1915	0.848648	0.429787
0.192	0.848405	0.429111
0.1925	0.848163	0.428438
0.193	0.847922	0.42777
0.1935	0.847681	0.427103
0.194	0.84744	0.426437
0.1945	0.847198	0.425771
0.195	0.846958	0.425107
0.1955	0.846718	0.424446
0.196	0.846479	0.423786
0.1965	0.846241	0.423127
0.197	0.846003	0.422469
0.1975	0.845766	0.421814
0.198	0.845529	0.421159
0.1985	0.845293	0.420506
0.199	0.845057	0.419858
0.1995	0.844822	0.41921
0.2	0.844586	0.418564
0.2005	0.844352	0.41792
0.201	0.844116	0.417278
0.2015	0.843882	0.416637
0.202	0.843648	0.415998
0.2025	0.843415	0.415361
0.203	0.843183	0.414727
0.2035	0.84295	0.414094
0.204	0.842718	0.413463
0.2045	0.842488	0.412833
0.205	0.842257	0.412203
0.2055	0.842027	0.411575
0.206	0.841796	0.410947
0.2065	0.841566	0.410319
0.207	0.841335	0.409694
0.2075	0.841105	0.409072
0.208	0.840875	0.40845
0.2085	0.840646	0.407831
0.209	0.840418	0.407215
0.2095	0.840191	0.4066
0.21	0.839965	0.405988
0.2105	0.839739	0.405376
0.211	0.839512	0.404766
0.2115	0.839288	0.404159
0.212	0.839063	0.403555
0.2125	0.838839	0.402955
0.213	0.838614	0.402357
0.2135	0.83839	0.401762
0.214	0.838167	0.401171
0.2145	0.837944	0.400581
0.215	0.837723	0.39999
0.2155	0.837501	0.3994
0.216	0.837279	0.398811
0.2165	0.837058	0.398224
0.217	0.836836	0.39764
0.2175	0.836614	0.397058
0.218	0.836394	0.396478
0.2185	0.836173	0.3959
0.219	0.835953	0.395323
0.2195	0.835734	0.394749
0.22	0.835514	0.394179
0.2205	0.835294	0.393612
0.221	0.835076	0.393043
0.2215	0.834858	0.392475
0.222	0.834641	0.391908
0.2225	0.834423	0.391343
0.223	0.834206	0.390779
0.2235	0.833989	0.390216
0.224	0.833773	0.389655
0.2245	0.833557	0.389098
0.225	0.833342	0.388541
0.2255	0.833128	0.387984
0.226	0.832913	0.387427
0.2265	0.832699	0.386873
0.227	0.832485	0.38632
0.2275	0.832272	0.385765
0.228	0.832059	0.385211
0.2285	0.831846	0.384658
0.229	0.831632	0.384106
0.2295	0.831419	0.383556
0.23	0.831207	0.383006
0.2305	0.830995	0.382457
0.231	0.830782	0.38191
0.2315	0.830571	0.381364
0.232	0.83036	0.380819
0.2325	0.830149	0.380275
0.233	0.829939	0.379732
0.2335	0.829729	0.379189
0.234	0.829519	0.378648
0.2345	0.829309	0.378109
0.235	0.829099	0.377571
0.2355	0.82889	0.377033
0.236	0.828681	0.376497
0.2365	0.828473	0.375963
0.237	0.828267	0.375433
0.2375	0.82806	0.374903
0.238	0.827854	0.374376
0.2385	0.827648	0.373853
0.239	0.827442	0.373331
0.2395	0.827237	0.37281
0.24	0.827031	0.372293
0.2405	0.826825	0.371774
0.241	0.826619	0.371253
0.2415	0.826412	0.370733
0.242	0.826206	0.370216
0.2425	0.826	0.369701
0.243	0.825795	0.369184
0.2435	0.82559	0.36867
0.244	0.825385	0.368156
0.2445	0.825181	0.367644
0.245	0.824976	0.367132
0.2455	0.824772	0.366623
0.246	0.824568	0.366114
0.2465	0.824365	0.365604
0.247	0.824162	0.365095
0.2475	0.823958	0.364586
0.248	0.823754	0.364078
0.2485	0.82355	0.36357
0.249	0.823346	0.363063
0.2495	0.823144	0.362558
0.25	0.822941	0.362053
0.2505	0.822739	0.36155
0.251	0.822538	0.361048
0.2515	0.822336	0.360547
0.252	0.822134	0.360047
0.2525	0.821933	0.359546
0.253	0.821732	0.359047
0.2535	0.821533	0.358548
0.254	0.821335	0.358049
0.2545	0.821137	0.357552
0.255	0.82094	0.357056
0.2555	0.820742	0.356561
0.256	0.820545	0.356067
0.2565	0.820348	0.355575
0.257	0.820152	0.355084
0.2575	0.819956	0.354592
0.258	0.81976	0.354099
0.2585	0.819564	0.353609
0.259	0.81937	0.353119
0.2595	0.819175	0.352629
0.26	0.81898	0.35214
0.2605	0.818786	0.351651
0.261	0.818592	0.351163
0.2615	0.818399	0.350674
0.262	0.818206	0.350186
0.2625	0.818014	0.349696
0.263	0.817821	0.349208
0.2635	0.817629	0.34872
0.264	0.817438	0.348234
0.2645	0.817246	0.347752
0.265	0.817055	0.347271
0.2655	0.816863	0.346788
0.266	0.816672	0.346307
0.2665	0.81648	0.345826
0.267	0.816289	0.345348
0.2675	0.816099	0.344872
0.268	0.815909	0.344397
0.2685	0.815719	0.343923
0.269	0.815531	0.343449
0.2695	0.815341	0.342977
0.27	0.815152	0.342507
0.2705	0.814964	0.342039
0.271	0.814775	0.341573
0.2715	0.814587	0.341108
0.272	0.814399	0.340645
0.2725	0.814212	0.340182
0.273	0.814025	0.339721
0.2735	0.813838	0.339263
0.274	0.813651	0.338807
0.2745	0.813464	0.338351
0.275	0.813277	0.337898
0.2755	0.81309	0.337446
0.276	0.812903	0.336994
0.2765	0.812716	0.336545
0.277	0.81253	0.336098
0.2775	0.812343	0.33565
0.278	0.812157	0.335203
0.2785	0.811971	0.334757
0.279	0.811785	0.33431
0.2795	0.811599	0.333864
0.28	0.811413	0.333419
0.2805	0.811227	0.332976
0.281	0.811042	0.332538
0.2815	0.810857	0.332101
0.282	0.810671	0.331666
0.2825	0.810485	0.331232
0.283	0.810299	0.330799
0.2835	0.810113	0.330368
0.284	0.809927	0.329937
0.2845	0.809741	0.329509
0.285	0.809554	0.329081
0.2855	0.809369	0.328655
0.286	0.809183	0.328231
0.2865	0.808998	0.327809
0.287	0.808813	0.327386
0.2875	0.808628	0.326968
0.288	0.808445	0.326551
0.2885	0.808262	0.326134
0.289	0.808079	0.325717
0.2895	0.807896	0.325302
0.29	0.807712	0.324888
0.2905	0.807529	0.324473
0.291	0.807346	0.324063
0.2915	0.807163	0.323653
0.292	0.80698	0.323244
0.2925	0.806797	0.322836
0.293	0.806614	0.322428
0.2935	0.806432	0.322021
0.294	0.806249	0.321615
0.2945	0.806068	0.321209
0.295	0.805887	0.320808
0.2955	0.805707	0.320407
0.296	0.805528	0.320007
0.2965	0.805349	0.319607
0.297	0.80517	0.31921
0.2975	0.804991	0.318813
0.298	0.804812	0.318417
0.2985	0.804634	0.318023
0.299	0.804456	0.317632
0.2995	0.804278	0.31724
0.3	0.8041	0.31685
0.3005	0.803922	0.316461
0.301	0.803744	0.316073
0.3015	0.803565	0.315687
0.302	0.803388	0.315303
0.3025	0.803211	0.314918
0.303	0.803034	0.314536
0.3035	0.802858	0.314153
0.304	0.802683	0.313771
0.3045	0.802507	0.31339
0.305	0.802331	0.313009
0.3055	0.802155	0.31263
0.306	0.80198	0.312249
0.3065	0.801804	0.31187
0.307	0.80163	0.311491
0.3075	0.801454	0.311113
0.308	0.801279	0.310735
0.3085	0.801103	0.310359
0.309	0.800928	0.309983
0.3095	0.800752	0.309608
0.31	0.800576	0.309235
0.3105	0.8004	0.308862
0.311	0.800225	0.308491
0.3115	0.800048	0.308122
0.312	0.799872	0.307753
0.3125	0.799696	0.307386
0.313	0.79952	0.307021
0.3135	0.799344	0.306659
0.314	0.799168	0.306297
0.3145	0.798992	0.305936
0.315	0.798816	0.305575
0.3155	0.798641	0.305217
0.316	0.798466	0.30486
0.3165	0.79829	0.304504
0.317	0.798116	0.304147
0.3175	0.797941	0.303792
0.318	0.797766	0.303438
0.3185	0.797591	0.303086
0.319	0.797417	0.302736
0.3195	0.797244	0.302389
0.32	0.79707	0.302041
0.3205	0.796898	0.301694
0.321	0.796725	0.301347
0.3215	0.796553	0.301
0.322	0.796381	0.300653
0.3225	0.796209	0.300306
0.323	0.796038	0.29996
0.3235	0.795867	0.299614
0.324	0.795697	0.299269
0.3245	0.795528	0.298923
0.325	0.795359	0.298578
0.3255	0.79519	0.298232
0.326	0.795021	0.297886
0.3265	0.794853	0.297539
0.327	0.794686	0.297193
0.3275	0.794519	0.296849
0.328	0.794352	0.296506
0.3285	0.794185	0.296163
0.329	0.794019	0.295821
0.3295	0.793853	0.295479
0.33	0.793687	0.295136
0.3305	0.793521	0.294798
0.331	0.793356	0.294459
0.3315	0.793191	0.294123
0.332	0.793026	0.293788
0.3325	0.792861	0.293453
0.333	0.792696	0.29312
0.3335	0.792531	0.292789
0.334	0.792366	0.292458
0.3345	0.792201	0.292129
0.335	0.792036	0.2918
0.3355	0.79187	0.291471
0.336	0.791704	0.291143
0.3365	0.791539	0.290817
0.337	0.791374	0.29049
0.3375	0.791208	0.290164
0.338	0.791043	0.289839
0.3385	0.790878	0.289515
0.339	0.790713	0.28919
0.3395	0.790549	0.288867
0.34	0.790384	0.288545
0.3405	0.79022	0.288223
0.341	0.790057	0.287903
0.3415	0.789895	0.287582
0.342	0.789732	0.28726
0.3425	0.789569	0.28694
0.343	0.789407	0.286619
0.3435	0.789245	0.2863
0.344	0.789083	0.285982
0.3445	0.78892	0.285664
0.345	0.788758	0.285347
0.3455	0.788595	0.28503
0.346	0.788432	0.284715
0.3465	0.788268	0.284401
0.347	0.788105	0.284089
0.3475	0.787942	0.283779
0.348	0.787779	0.283468
0.3485	0.787616	0.283159
0.349	0.787453	0.282849
0.3495	0.787291	0.282536
0.35	0.787129	0.282222
0.3505	0.786968	0.281912
0.351	0.786808	0.281603
0.3515	0.786648	0.281292
0.352	0.786489	0.280982
0.3525	0.786329	0.280672
0.353	0.78617	0.280364
0.3535	0.78601	0.280056
0.354	0.785853	0.279748
0.3545	0.785697	0.279442
0.355	0.785541	0.279137
0.3555	0.785386	0.278833
0.356	0.785231	0.278531
0.3565	0.785077	0.278227
0.357	0.784922	0.277926
0.3575	0.784769	0.277624
0.358	0.784616	0.277323
0.3585	0.784465	0.277023
0.359	0.784313	0.276722
0.3595	0.784161	0.276423
0.36	0.784008	0.276125
0.3605	0.783855	0.275829
0.361	0.783705	0.275534
0.3615	0.783555	0.275241
0.362	0.783405	0.274948
0.3625	0.783254	0.274654
0.363	0.783103	0.274364
0.3635	0.782951	0.274074
0.364	0.7828	0.273785
0.3645	0.782649	0.273495
0.365	0.782498	0.273204
0.3655	0.782348	0.272914
0.366	0.782197	0.272624
0.3665	0.782047	0.272336
0.367	0.781896	0.272047
0.3675	0.781746	0.271758
0.368	0.781596	0.271469
0.3685	0.781447	0.27118
0.369	0.781297	0.270893
0.3695	0.781148	0.270606
0.37	0.781	0.270319
0.3705	0.780851	0.270031
0.371	0.780703	0.269743
0.3715	0.780555	0.269456
0.372	0.780407	0.269169
0.3725	0.78026	0.268884
0.373	0.780114	0.268599
0.3735	0.779968	0.268314
0.374	0.779823	0.268029
0.3745	0.779677	0.267744
0.375	0.779532	0.26746
0.3755	0.779388	0.267178
0.376	0.779244	0.266897
0.3765	0.7791	0.266615
0.377	0.778955	0.266336
0.3775	0.778811	0.266056
0.378	0.778668	0.265779
0.3785	0.778525	0.265504
0.379	0.778383	0.265229
0.3795	0.778242	0.264954
0.38	0.778101	0.26468
0.3805	0.777961	0.264407
0.381	0.77782	0.264135
0.3815	0.777679	0.263863
0.382	0.777539	0.263591
0.3825	0.777399	0.26332
0.383	0.777258	0.263051
0.3835	0.777117	0.262783
0.384	0.776977	0.262516
0.3845	0.776837	0.262248
0.385	0.776699	0.261983
0.3855	0.776561	0.261717
0.386	0.776423	0.261453
0.3865	0.776286	0.261191
0.387	0.776148	0.260929
0.3875	0.776011	0.260667
0.388	0.775874	0.260406
0.3885	0.775737	0.260145
0.389	0.7756	0.259886
0.3895	0.775462	0.259628
0.39	0.775324	0.259369
0.3905	0.775186	0.25911
0.391	0.775049	0.258851
0.3915	0.774913	0.258593
0.392	0.774778	0.258336
0.3925	0.774644	0.258078
0.393	0.774511	0.257822
0.3935	0.774378	0.257566
0.394	0.774245	0.257309
0.3945	0.774112	0.257054
0.395	0.77398	0.256798
0.3955	0.773848	0.256544
0.396	0.773716	0.256291
0.3965	0.773586	0.256038
0.397	0.773456	0.255786
0.3975	0.773326	0.255535
0.398	0.773197	0.255284
0.3985	0.773068	0.255033
0.399	0.772939	0.254781
0.3995	0.772811	0.254529
0.4	0.772683	0.254278
0.4005	0.772554	0.254028
0.401	0.772426	0.253779
0.4015	0.772296	0.253529
0.402	0.772168	0.253281
0.4025	0.77204	0.253034
0.403	0.771911	0.252787
0.4035	0.771783	0.252541
0.404	0.771654	0.252295
0.4045	0.771527	0.252049
0.405	0.771399	0.251804
0.4055	0.771271	0.251562
0.406	0.771144	0.25132
0.4065	0.771018	0.251079
0.407	0.770892	0.250836
0.4075	0.770767	0.250594
0.408	0.770642	0.250352
0.4085	0.770516	0.250113
0.409	0.77039	0.249872
0.4095	0.770263	0.249633
0.41	0.770136	0.249394
0.4105	0.77001	0.249156
0.411	0.769884	0.248917
0.4115	0.769758	0.24868
0.412	0.769633	0.248442
0.4125	0.769507	0.248204
0.413	0.769382	0.247966
0.4135	0.769256	0.247727
0.414	0.769131	0.247488
0.4145	0.769005	0.247248
0.415	0.768879	0.247009
0.4155	0.768753	0.246771
0.416	0.768628	0.246534
0.4165	0.768501	0.246298
0.417	0.768375	0.24606
0.4175	0.768249	0.245823
0.418	0.768123	0.245586
0.4185	0.767999	0.245349
0.419	0.767874	0.245112
0.4195	0.76775	0.244876
0.42	0.767625	0.244643
0.4205	0.767501	0.24441
0.421	0.767378	0.244177
0.4215	0.767255	0.243945
0.422	0.767132	0.243714
0.4225	0.767009	0.243484
0.423	0.766886	0.243253
0.4235	0.766764	0.243023
0.424	0.766643	0.242795
0.4245	0.766522	0.242567
0.425	0.766401	0.242342
0.4255	0.76628	0.242119
0.426	0.76616	0.241896
0.4265	0.766041	0.241675
0.427	0.76592	0.241456
0.4275	0.765801	0.241238
0.428	0.765682	0.241021
0.4285	0.765564	0.240804
0.429	0.765445	0.240587
0.4295	0.765327	0.240372
0.43	0.765208	0.240159
0.4305	0.76509	0.239948
0.431	0.764971	0.239738
0.4315	0.764853	0.239529
0.432	0.764735	0.239318
0.4325	0.764617	0.239108
0.433	0.7645	0.238898
0.4335	0.764381	0.238687
0.434	0.764264	0.238475
0.4345	0.764145	0.238264
0.435	0.764027	0.238052
0.4355	0.763909	0.237841
0.436	0.76379	0.237631
0.4365	0.763671	0.237421
0.437	0.763552	0.237211
0.4375	0.763434	0.237001
0.438	0.763315	0.236792
0.4385	0.763195	0.236584
0.439	0.763075	0.236376
0.4395	0.762956	0.236167
0.44	0.762836	0.23596
0.4405	0.762717	0.235754
0.441	0.762598	0.235548
0.4415	0.762479	0.235342
0.442	0.762361	0.235136
0.4425	0.762242	0.234931
0.443	0.762123	0.23473
0.4435	0.762004	0.234529
0.444	0.761886	0.234328
0.4445	0.761769	0.234127
0.445	0.761652	0.233927
0.4455	0.761534	0.233727
0.446	0.761417	0.233527
0.4465	0.761301	0.233326
0.447	0.761185	0.233126
0.4475	0.761068	0.232926
0.448	0.760952	0.232726
0.4485	0.760836	0.232526
0.449	0.76072	0.232325
0.4495	0.760604	0.232125
0.45	0.760488	0.231925
0.4505	0.760372	0.231726
0.451	0.760256	0.231527
0.4515	0.76014	0.231328
0.452	0.760024	0.231129
0.4525	0.759909	0.23093
0.453	0.759794	0.23073
0.4535	0.759679	0.230532
0.454	0.759565	0.230336
0.4545	0.759451	0.230141
0.455	0.759336	0.229948
0.4555	0.759222	0.229754
0.456	0.759109	0.229561
0.4565	0.758997	0.229368
0.457	0.758886	0.229177
0.4575	0.758773	0.228986
0.458	0.75866	0.228795
0.4585	0.758547	0.228603
0.459	0.758434	0.228412
0.4595	0.758321	0.228221
0.46	0.758208	0.22803
0.4605	0.758095	0.22784
0.461	0.757982	0.227648
0.4615	0.757869	0.227457
0.462	0.757757	0.227268
0.4625	0.757645	0.22708
0.463	0.757533	0.226889
0.4635	0.757421	0.226699
0.464	0.757308	0.22651
0.4645	0.757196	0.226323
0.465	0.757085	0.226135
0.4655	0.756973	0.225947
0.466	0.756861	0.225758
0.4665	0.756749	0.22557
0.467	0.756638	0.225382
0.4675	0.756526	0.225194
0.468	0.756414	0.225005
0.4685	0.756304	0.224818
0.469	0.756194	0.22463
0.4695	0.756084	0.224441
0.47	0.755975	0.22425
0.4705	0.755867	0.224061
0.471	0.755759	0.223871
0.4715	0.755652	0.22368
0.472	0.755545	0.223489
0.4725	0.755437	0.223297
0.473	0.75533	0.223105
0.4735	0.755223	0.222914
0.474	0.755115	0.222722
0.4745	0.755007	0.222532
0.475	0.754899	0.222342
0.4755	0.754792	0.222151
0.476	0.754685	0.221962
0.4765	0.754578	0.221773
0.477	0.754472	0.221584
0.4775	0.754367	0.221396
0.478	0.754262	0.221209
0.4785	0.754158	0.221023
0.479	0.754053	0.220837
0.4795	0.753948	0.220651
0.48	0.753844	0.220463
0.4805	0.753741	0.220275
0.481	0.753636	0.220087
0.4815	0.753532	0.2199
0.482	0.753428	0.219714
0.4825	0.753324	0.21953
0.483	0.753221	0.219345
0.4835	0.753118	0.219162
0.484	0.753015	0.218978
0.4845	0.752911	0.218794
0.485	0.752809	0.218611
0.4855	0.752706	0.218428
0.486	0.752603	0.218245
0.4865	0.7525	0.218062
0.487	0.752398	0.217879
0.4875	0.752296	0.217697
0.488	0.752195	0.217515
0.4885	0.752094	0.217332
0.489	0.751994	0.217149
0.4895	0.751893	0.216967
0.49	0.751793	0.216785
0.4905	0.751693	0.216604
0.491	0.751593	0.216424
0.4915	0.751494	0.216244
0.492	0.751394	0.216065
0.4925	0.751295	0.215887
0.493	0.751195	0.215709
0.4935	0.751096	0.215532
0.494	0.750997	0.215355
0.4945	0.750898	0.215176
0.495	0.750799	0.214999
0.4955	0.750701	0.214822
0.496	0.750603	0.214644
0.4965	0.750504	0.214465
0.497	0.750406	0.214286
0.4975	0.750307	0.214107
0.498	0.750208	0.21393
0.4985	0.750111	0.213753
0.499	0.750013	0.213576
0.4995	0.749915	0.213399
0.5	0.749817	0.213224
0.5005	0.749718	0.213049
0.501	0.74962	0.212875
0.5015	0.749521	0.212702
0.502	0.749424	0.21253
0.5025	0.749327	0.212358
0.503	0.749232	0.212186
0.5035	0.749136	0.212014
0.504	0.74904	0.211843
0.5045	0.748946	0.211671
0.505	0.748851	0.2115
0.5055	0.748757	0.211329
0.506	0.748663	0.211158
0.5065	0.748568	0.210987
0.507	0.748474	0.210817
0.5075	0.748379	0.210646
0.508	0.748285	0.210477
0.5085	0.748191	0.210309
0.509	0.748098	0.210141
0.5095	0.748004	0.209973
0.51	0.747912	0.209806
0.5105	0.74782	0.209638
0.511	0.747728	0.20947
0.5115	0.747636	0.209303
0.512	0.747544	0.209134
0.5125	0.747452	0.208965
0.513	0.74736	0.208797
0.5135	0.747268	0.208629
0.514	0.747177	0.208462
0.5145	0.747086	0.208296
0.515	0.746995	0.208134
0.5155	0.746903	0.207972
0.516	0.746813	0.207811
0.5165	0.746722	0.207651
0.517	0.746631	0.20749
0.5175	0.74654	0.207329
0.518	0.746449	0.20717
0.5185	0.746358	0.20701
0.519	0.746266	0.206851
0.5195	0.746175	0.206693
0.52	0.746085	0.206532
0.5205	0.745996	0.206375
0.521	0.745907	0.206217
0.5215	0.745818	0.206059
0.522	0.745728	0.205903
0.5225	0.745638	0.205747
0.523	0.745549	0.205591
0.5235	0.74546	0.205435
0.524	0.745371	0.205279
0.5245	0.745281	0.20512
0.525	0.745191	0.204962
0.5255	0.745102	0.204804
0.526	0.745012	0.204646
0.5265	0.744923	0.20449
0.527	0.744834	0.204332
0.5275	0.744745	0.204174
0.528	0.744657	0.204016
0.5285	0.74457	0.203857
0.529	0.744482	0.203698
0.5295	0.744396	0.20354
0.53	0.744309	0.203382
0.5305	0.744222	0.203225
0.531	0.744136	0.203068
0.5315	0.744049	0.202911
0.532	0.743961	0.202755
0.5325	0.743875	0.202599
0.533	0.743788	0.202442
0.5335	0.743701	0.202284
0.534	0.743614	0.202126
0.5345	0.743526	0.201969
0.535	0.743439	0.201812
0.5355	0.743351	0.201656
0.536	0.743264	0.2015
0.5365	0.743177	0.201344
0.537	0.74309	0.201187
0.5375	0.743004	0.201029
0.538	0.742918	0.200872
0.5385	0.742831	0.200716
0.539	0.742744	0.200559
0.5395	0.742658	0.200404
0.54	0.742572	0.200249
0.5405	0.742488	0.200094
0.541	0.742403	0.19994
0.5415	0.742319	0.199787
0.542	0.742235	0.199633
0.5425	0.742151	0.19948
0.543	0.742067	0.199326
0.5435	0.741984	0.199171
0.544	0.741901	0.199016
0.5445	0.741818	0.198861
0.545	0.741737	0.198707
0.5455	0.741655	0.198551
0.546	0.741573	0.198397
0.5465	0.741492	0.198242
0.547	0.74141	0.198087
0.5475	0.741329	0.197933
0.548	0.741247	0.197779
0.5485	0.741166	0.197625
0.549	0.741085	0.197471
0.5495	0.741004	0.197317
0.55	0.740924	0.197164
0.5505	0.740845	0.19701
0.551	0.740766	0.196856
0.5515	0.740687	0.196704
0.552	0.740609	0.196551
0.5525	0.74053	0.1964
0.553	0.740452	0.19625
0.5535	0.740374	0.196099
0.554	0.740296	0.19595
0.5545	0.740217	0.195799
0.555	0.740138	0.195648
0.5555	0.74006	0.195499
0.556	0.739981	0.19535
0.5565	0.739902	0.195201
0.557	0.739823	0.195051
0.5575	0.739745	0.194899
0.558	0.739667	0.194749
0.5585	0.739589	0.194598
0.559	0.739512	0.194447
0.5595	0.739435	0.194298
0.56	0.739358	0.194149
0.5605	0.739282	0.194002
0.561	0.739205	0.193857
0.5615	0.739129	0.193712
0.562	0.739053	0.193568
0.5625	0.738977	0.193422
0.563	0.738902	0.193278
0.5635	0.738827	0.193134
0.564	0.738753	0.192989
0.5645	0.738679	0.192845
0.565	0.738604	0.192702
0.5655	0.738529	0.19256
0.566	0.738456	0.192419
0.5665	0.738382	0.192279
0.567	0.738308	0.192139
0.5675	0.738235	0.192001
0.568	0.738162	0.191859
0.5685	0.73809	0.191718
0.569	0.738019	0.191576
0.5695	0.737949	0.191433
0.57	0.737878	0.191291
0.5705	0.737808	0.19115
0.571	0.737738	0.191011
0.5715	0.737669	0.190871
0.572	0.7376	0.190732
0.5725	0.737531	0.190593
0.573	0.737463	0.190453
0.5735	0.737396	0.190313
0.574	0.737328	0.190172
0.5745	0.737263	0.190033
0.575	0.737197	0.189892
0.5755	0.73713	0.189752
0.576	0.737064	0.189613
0.5765	0.736999	0.189473
0.577	0.736934	0.189334
0.5775	0.736869	0.189196
0.578	0.736804	0.189057
0.5785	0.736737	0.188917
0.579	0.736671	0.188779
0.5795	0.736604	0.188641
0.58	0.736538	0.188502
0.5805	0.736472	0.188364
0.581	0.736406	0.188225
0.5815	0.736339	0.188085
0.582	0.736273	0.187945
0.5825	0.736207	0.187805
0.583	0.736142	0.187666
0.5835	0.736076	0.187528
0.584	0.736009	0.18739
0.5845	0.735944	0.187252
0.585	0.735877	0.187115
0.5855	0.735812	0.186977
0.586	0.735746	0.186842
0.5865	0.73568	0.186707
0.587	0.735615	0.186573
0.5875	0.735549	0.186441
0.588	0.735484	0.18631
0.5885	0.73542	0.186177
0.589	0.735354	0.186046
0.5895	0.735289	0.185914
0.59	0.735224	0.185783
0.5905	0.735161	0.185653
0.591	0.735098	0.185525
0.5915	0.735035	0.185397
0.592	0.734971	0.18527
0.5925	0.734909	0.185144
0.593	0.734845	0.185018
0.5935	0.734782	0.184894
0.594	0.734721	0.18477
0.5945	0.73466	0.184646
0.595	0.734599	0.184522
0.5955	0.734538	0.184399
0.596	0.734478	0.184277
0.5965	0.734418	0.184155
0.597	0.734359	0.184034
0.5975	0.734301	0.183914
0.598	0.734242	0.183793
0.5985	0.734182	0.183673
0.599	0.734122	0.183553
0.5995	0.734063	0.183433
0.6	0.734003	0.183314
0.6005	0.733943	0.183194
0.601	0.733884	0.183075
0.6015	0.733824	0.182957
0.602	0.733764	0.182839
0.6025	0.733705	0.18272
0.603	0.733647	0.182602
0.6035	0.733589	0.182484
0.604	0.73353	0.182366
0.6045	0.733472	0.182248
0.605	0.733413	0.182132
0.6055	0.733354	0.182015
0.606	0.733296	0.181898
0.6065	0.733237	0.181781
0.607	0.733179	0.181664
0.6075	0.733121	0.181547
0.608	0.733062	0.181431
0.6085	0.733004	0.181314
0.609	0.732944	0.181199
0.6095	0.732886	0.181082
0.61	0.732828	0.180965
0.6105	0.73277	0.180849
0.611	0.732713	0.180734
0.6115	0.732656	0.180617
0.612	0.732599	0.180501
0.6125	0.732542	0.180385
0.613	0.732485	0.18027
0.6135	0.732428	0.180155
0.614	0.732371	0.18004
0.6145	0.732314	0.179926
0.615	0.732256	0.17981
0.6155	0.732199	0.179694
0.616	0.732142	0.179577
0.6165	0.732085	0.179461
0.617	0.732029	0.179345
0.6175	0.731972	0.17923
0.618	0.731916	0.179115
0.6185	0.731859	0.179001
0.619	0.731803	0.178886
0.6195	0.731747	0.17877
0.62	0.731691	0.178656
0.6205	0.731636	0.178541
0.621	0.73158	0.178425
0.6215	0.731526	0.178308
0.622	0.73147	0.178191
0.6225	0.731415	0.178075
0.623	0.731359	0.17796
0.6235	0.731303	0.177846
0.624	0.731248	0.177732
0.6245	0.731194	0.177618
0.625	0.731139	0.177504
0.6255	0.731084	0.17739
0.626	0.731029	0.177276
0.6265	0.730974	0.177163
0.627	0.730918	0.177052
0.6275	0.730863	0.176941
0.628	0.730808	0.176831
0.6285	0.730753	0.176722
0.629	0.730697	0.176613
0.6295	0.730642	0.176505
0.63	0.730587	0.176397
0.6305	0.73053	0.176289
0.631	0.730474	0.176182
0.6315	0.730419	0.176076
0.632	0.730364	0.175969
0.6325	0.730308	0.175863
0.633	0.730254	0.175757
0.6335	0.730199	0.175651
0.634	0.730145	0.175545
0.6345	0.730091	0.175439
0.635	0.730037	0.175333
0.6355	0.729983	0.175225
0.636	0.729929	0.175118
0.6365	0.729875	0.175009
0.637	0.72982	0.1749
0.6375	0.729765	0.174791
0.638	0.729711	0.174682
0.6385	0.729657	0.174573
0.639	0.729601	0.174464
0.6395	0.729546	0.174354
0.64	0.729492	0.174245
0.6405	0.729438	0.174137
0.641	0.729385	0.17403
0.6415	0.729331	0.173924
0.642	0.729278	0.173818
0.6425	0.729224	0.173712
0.643	0.729169	0.173607
0.6435	0.729115	0.173503
0.644	0.729062	0.173399
0.6445	0.729008	0.173295
0.645	0.728954	0.173191
0.6455	0.7289	0.173088
0.646	0.728846	0.172984
0.6465	0.728792	0.17288
0.647	0.728739	0.172777
0.6475	0.728686	0.172673
0.648	0.728633	0.172569
0.6485	0.72858	0.172465
0.649	0.728527	0.172362
0.6495	0.728474	0.172259
0.65	0.728423	0.172157
0.6505	0.728371	0.172054
0.651	0.728321	0.171952
0.6515	0.728271	0.17185
0.652	0.728222	0.171748
0.6525	0.728172	0.171646
0.653	0.728123	0.171543
0.6535	0.728073	0.17144
0.654	0.728025	0.171336
0.6545	0.727976	0.171233
0.655	0.727928	0.17113
0.6555	0.72788	0.171027
0.656	0.727833	0.170924
0.6565	0.727786	0.170821
0.657	0.727739	0.17072
0.6575	0.727692	0.170618
0.658	0.727645	0.170516
0.6585	0.727597	0.170414
0.659	0.727551	0.170315
0.6595	0.727503	0.170215
0.66	0.727456	0.170115
0.6605	0.727409	0.170014
0.661	0.727361	0.169915
0.6615	0.727313	0.169815
0.662	0.727265	0.169715
0.6625	0.727218	0.169615
0.663	0.72717	0.169515
0.6635	0.727123	0.169414
0.664	0.727075	0.169314
0.6645	0.727027	0.169212
0.665	0.72698	0.16911
0.6655	0.726934	0.169008
0.666	0.726887	0.168906
0.6665	0.726842	0.168804
0.667	0.726796	0.168703
0.6675	0.72675	0.168603
0.668	0.726705	0.168504
0.6685	0.726659	0.168405
0.669	0.726614	0.168307
0.6695	0.726569	0.168211
0.67	0.726525	0.168115
0.6705	0.72648	0.16802
0.671	0.726436	0.167925
0.6715	0.726393	0.16783
0.672	0.726349	0.167735
0.6725	0.726305	0.16764
0.673	0.726261	0.167547
0.6735	0.726217	0.167452
0.674	0.726173	0.167358
0.6745	0.726129	0.167264
0.675	0.726085	0.167171
0.6755	0.72604	0.167077
0.676	0.725996	0.166984
0.6765	0.725953	0.166892
0.677	0.72591	0.166802
0.6775	0.725867	0.166711
0.678	0.725824	0.166621
0.6785	0.72578	0.166532
0.679	0.725736	0.166443
0.6795	0.725693	0.166356
0.68	0.725649	0.166269
0.6805	0.725606	0.166182
0.681	0.725563	0.166094
0.6815	0.72552	0.166007
0.682	0.725477	0.165918
0.6825	0.725434	0.16583
0.683	0.725391	0.165742
0.6835	0.725349	0.165655
0.684	0.725307	0.165568
0.6845	0.725266	0.16548
0.685	0.725224	0.165392
0.6855	0.725181	0.165305
0.686	0.725139	0.165217
0.6865	0.725096	0.165129
0.687	0.725054	0.16504
0.6875	0.725012	0.164953
0.688	0.724969	0.164865
0.6885	0.724927	0.164778
0.689	0.724884	0.16469
0.6895	0.724842	0.164603
0.69	0.7248	0.164514
0.6905	0.724759	0.164426
0.691	0.724717	0.164339
0.6915	0.724675	0.164252
0.692	0.724634	0.164165
0.6925	0.724592	0.164078
0.693	0.724551	0.163992
0.6935	0.72451	0.163906
0.694	0.72447	0.163819
0.6945	0.72443	0.163732
0.695	0.72439	0.163644
0.6955	0.724352	0.163556
0.696	0.724314	0.163467
0.6965	0.724275	0.163379
0.697	0.724237	0.16329
0.6975	0.724199	0.163202
0.698	0.72416	0.163115
0.6985	0.724121	0.163028
0.699	0.724082	0.162944
0.6995	0.724043	0.162859
0.7	0.724005	0.162775
0.7005	0.723966	0.16269
0.701	0.723928	0.162605
0.7015	0.723889	0.16252
0.702	0.723851	0.162437
0.7025	0.723812	0.162354
0.703	0.723773	0.162272
0.7035	0.723734	0.162189
0.704	0.723695	0.162105
0.7045	0.723657	0.162021
0.705	0.723621	0.161937
0.7055	0.723585	0.161853
0.706	0.723549	0.16177
0.7065	0.723514	0.161687
0.707	0.72348	0.161606
0.7075	0.723446	0.161525
0.708	0.723412	0.161444
0.7085	0.723379	0.161362
0.709	0.723345	0.161281
0.7095	0.723312	0.161199
0.71	0.723279	0.161117
0.7105	0.723245	0.161034
0.711	0.723211	0.160953
0.7115	0.723177	0.16087
0.712	0.723144	0.160788
0.7125	0.723111	0.160705
0.713	0.723078	0.160623
0.7135	0.723044	0.16054
0.714	0.723011	0.160458
0.7145	0.722978	0.160377
0.715	0.722946	0.160297
0.7155	0.722914	0.160216
0.716	0.722883	0.160135
0.7165	0.722851	0.160054
0.717	0.72282	0.159974
0.7175	0.722787	0.159895
0.718	0.722755	0.159815
0.7185	0.722723	0.159736
0.719	0.722691	0.159656
0.7195	0.722658	0.159576
0.72	0.722625	0.159497
0.7205	0.722593	0.159417
0.721	0.72256	0.159338
0.7215	0.722527	0.159259
0.722	0.722494	0.159179
0.7225	0.722461	0.1591
0.723	0.722428	0.159021
0.7235	0.722394	0.158942
0.724	0.722361	0.158864
0.7245	0.722328	0.158784
0.725	0.722296	0.158705
0.7255	0.722264	0.158625
0.726	0.722232	0.158544
0.7265	0.722201	0.158463
0.727	0.722169	0.158381
0.7275	0.722137	0.158298
0.728	0.722106	0.158216
0.7285	0.722074	0.158133
0.729	0.722042	0.158051
0.7295	0.722009	0.15797
0.73	0.721977	0.157889
0.7305	0.721945	0.157808
0.731	0.721914	0.157727
0.7315	0.721882	0.157646
0.732	0.72185	0.157564
0.7325	0.721818	0.157483
0.733	0.721787	0.157403
0.7335	0.721756	0.157324
0.734	0.721725	0.157245
0.7345	0.721694	0.157166
0.735	0.721663	0.157087
0.7355	0.721631	0.157009
0.736	0.721599	0.15693
0.7365	0.721566	0.156852
0.737	0.721534	0.156774
0.7375	0.721502	0.156696
0.738	0.721472	0.156618
0.7385	0.721442	0.156539
0.739	0.721413	0.156461
0.7395	0.721383	0.156383
0.74	0.721354	0.156304
0.7405	0.721325	0.156226
0.741	0.721296	0.156148
0.7415	0.721268	0.156069
0.742	0.72124	0.155989
0.7425	0.721212	0.15591
0.743	0.721184	0.155832
0.7435	0.721156	0.155752
0.744	0.721129	0.155673
0.7445	0.721101	0.155592
0.745	0.721073	0.155512
0.7455	0.721045	0.155431
0.746	0.721017	0.15535
0.7465	0.720988	0.155267
0.747	0.720959	0.155184
0.7475	0.72093	0.155099
0.748	0.720902	0.155015
0.7485	0.720875	0.15493
0.749	0.720847	0.154845
0.7495	0.72082	0.154759
0.75	0.720792	0.154673
0.7505	0.720765	0.154586
0.751	0.720737	0.154501
0.7515	0.72071	0.154417
0.752	0.720683	0.154332
0.7525	0.720657	0.154248
0.753	0.72063	0.154163
0.7535	0.720603	0.154077
0.754	0.720576	0.15399
0.7545	0.720548	0.153904
0.755	0.720521	0.153818
0.7555	0.720494	0.153732
0.756	0.720467	0.153647
0.7565	0.720439	0.153562
0.757	0.720412	0.153478
0.7575	0.720386	0.153394
0.758	0.720359	0.153309
0.7585	0.720331	0.153225
0.759	0.720304	0.15314
0.7595	0.720276	0.153055
0.76	0.720247	0.152971
0.7605	0.720219	0.152885
0.761	0.720191	0.152801
0.7615	0.720163	0.152717
0.762	0.720135	0.152634
0.7625	0.720108	0.152551
0.763	0.72008	0.152466
0.7635	0.720054	0.152381
0.764	0.720027	0.152297
0.7645	0.720001	0.152212
0.765	0.719975	0.152128
0.7655	0.71995	0.152044
0.766	0.719925	0.15196
0.7665	0.7199	0.151876
0.767	0.719875	0.151792
0.7675	0.71985	0.151708
0.768	0.719824	0.151624
0.7685	0.719799	0.151538
0.769	0.719774	0.151453
0.7695	0.719748	0.151367
0.77	0.719723	0.151281
0.7705	0.719698	0.151195
0.771	0.719673	0.151108
0.7715	0.719648	0.151022
0.772	0.719622	0.150935
0.7725	0.719597	0.150847
0.773	0.719571	0.15076
0.7735	0.719546	0.150673
0.774	0.719521	0.150587
0.7745	0.719496	0.150501
0.775	0.719471	0.150415
0.7755	0.719446	0.150332
0.776	0.71942	0.150249
0.7765	0.719395	0.150167
0.777	0.719369	0.150084
0.7775	0.719342	0.150002
0.778	0.719315	0.149919
0.7785	0.719288	0.149836
0.779	0.71926	0.149753
0.7795	0.719233	0.149672
0.78	0.719205	0.14959
0.7805	0.719178	0.149507
0.781	0.71915	0.149424
0.7815	0.719124	0.149341
0.782	0.719097	0.149258
0.7825	0.71907	0.149175
0.783	0.719044	0.149093
0.7835	0.719018	0.149011
0.784	0.718992	0.148929
0.7845	0.718967	0.148848
0.785	0.718941	0.148768
0.7855	0.718915	0.148688
0.786	0.718889	0.148608
0.7865	0.718863	0.148528
0.787	0.718837	0.148448
0.7875	0.718811	0.148368
0.788	0.718784	0.148288
0.7885	0.718757	0.148207
0.789	0.71873	0.148126
0.7895	0.718703	0.148046
0.79	0.718676	0.147966
0.7905	0.718649	0.147884
0.791	0.718622	0.147802
0.7915	0.718595	0.14772
0.792	0.718568	0.147637
0.7925	0.718542	0.147554
0.793	0.718515	0.147471
0.7935	0.71849	0.147389
0.794	0.718465	0.147305
0.7945	0.71844	0.14722
0.795	0.718416	0.147137
0.7955	0.718391	0.147054
0.796	0.718366	0.146971
0.7965	0.718341	0.146886
0.797	0.718317	0.146802
0.7975	0.718292	0.14672
0.798	0.718266	0.146638
0.7985	0.71824	0.146556
0.799	0.718214	0.146472
0.7995	0.718187	0.146387
0.8	0.718162	0.146302
0.8005	0.718136	0.146217
0.801	0.71811	0.146132
0.8015	0.718084	0.146047
0.802	0.718057	0.145962
0.8025	0.718031	0.145877
0.803	0.718004	0.145793
0.8035	0.717978	0.145708
0.804	0.717951	0.145624
0.8045	0.717924	0.14554
0.805	0.717897	0.145455
0.8055	0.71787	0.145371
0.806	0.717844	0.145287
0.8065	0.717818	0.145204
0.807	0.717793	0.145121
0.8075	0.717767	0.145038
0.808	0.71774	0.144955
0.8085	0.717714	0.144872
0.809	0.717687	0.14479
0.8095	0.717661	0.144709
0.81	0.717636	0.144628
0.8105	0.71761	0.144548
0.811	0.717584	0.144467
0.8115	0.717558	0.144386
0.812	0.717532	0.144305
0.8125	0.717507	0.144224
0.813	0.717481	0.144141
0.8135	0.717455	0.144059
0.814	0.717429	0.143979
0.8145	0.717403	0.143898
0.815	0.717377	0.143817
0.8155	0.717352	0.143735
0.816	0.717327	0.143653
0.8165	0.717302	0.143571
0.817	0.717277	0.14349
0.8175	0.717253	0.143411
0.818	0.717228	0.143331
0.8185	0.717204	0.143251
0.819	0.71718	0.143172
0.8195	0.717156	0.143092
0.82	0.717132	0.143012
0.8205	0.717109	0.142932
0.821	0.717086	0.142852
0.8215	0.717064	0.142773
0.822	0.717042	0.142694
0.8225	0.71702	0.142616
0.823	0.716998	0.142538
0.8235	0.716976	0.14246
0.824	0.716955	0.142383
0.8245	0.716934	0.142306
0.825	0.716913	0.142229
0.8255	0.716892	0.142153
0.826	0.716871	0.142077
0.8265	0.716849	0.142001
0.827	0.716827	0.141925
0.8275	0.716806	0.14185
0.828	0.716784	0.141775
0.8285	0.716763	0.1417
0.829	0.716742	0.141626
0.8295	0.716721	0.141551
0.83	0.716701	0.141475
0.8305	0.716681	0.141402
0.831	0.716663	0.141326
0.8315	0.716644	0.141251
0.832	0.716625	0.141176
0.8325	0.716606	0.141101
0.833	0.716588	0.141024
0.8335	0.71657	0.140948
0.834	0.716551	0.140872
0.8345	0.716533	0.140796
0.835	0.716515	0.14072
0.8355	0.716497	0.140643
0.836	0.716479	0.140567
0.8365	0.716461	0.140491
0.837	0.716443	0.140414
0.8375	0.716425	0.140337
0.838	0.716407	0.140259
0.8385	0.716389	0.140182
0.839	0.716371	0.140104
0.8395	0.716351	0.140027
0.84	0.716332	0.13995
0.8405	0.716313	0.139873
0.841	0.716294	0.139798
0.8415	0.716274	0.139723
0.842	0.716254	0.139648
0.8425	0.716235	0.139574
0.843	0.716216	0.1395
0.8435	0.716198	0.139426
0.844	0.71618	0.139352
0.8445	0.716162	0.139277
0.845	0.716145	0.139202
0.8455	0.716126	0.139127
0.846	0.716108	0.139053
0.8465	0.71609	0.138978
0.847	0.716072	0.138902
0.8475	0.716055	0.138828
0.848	0.716036	0.138753
0.8485	0.716018	0.138679
0.849	0.715999	0.138605
0.8495	0.715981	0.138532
0.85	0.715962	0.138458
0.8505	0.715945	0.138385
0.851	0.715927	0.138312
0.8515	0.71591	0.138237
0.852	0.715893	0.138164
0.8525	0.715875	0.138091
0.853	0.715858	0.138019
0.8535	0.715841	0.137947
0.854	0.715824	0.137875
0.8545	0.715806	0.137801
0.855	0.715789	0.137728
0.8555	0.715771	0.137655
0.856	0.715754	0.137583
0.8565	0.715737	0.137511
0.857	0.715719	0.137438
0.8575	0.715702	0.137365
0.858	0.715684	0.137294
0.8585	0.715666	0.137224
0.859	0.715648	0.137155
0.8595	0.715631	0.137086
0.86	0.715614	0.137016
0.8605	0.715597	0.136946
0.861	0.71558	0.136877
0.8615	0.715564	0.136809
0.862	0.715548	0.136742
0.8625	0.715531	0.136676
0.863	0.715514	0.13661
0.8635	0.715497	0.136544
0.864	0.715481	0.136477
0.8645	0.715464	0.136411
0.865	0.715448	0.136346
0.8655	0.715432	0.136281
0.866	0.715415	0.136216
0.8665	0.715399	0.13615
0.867	0.715382	0.136083
0.8675	0.715365	0.136017
0.868	0.715348	0.135952
0.8685	0.715331	0.135886
0.869	0.715314	0.135821
0.8695	0.715297	0.135755
0.87	0.71528	0.135689
0.8705	0.715262	0.135623
0.871	0.715245	0.135557
0.8715	0.715227	0.135491
0.872	0.715209	0.135425
0.8725	0.715192	0.135359
0.873	0.715175	0.135292
0.8735	0.715158	0.135225
0.874	0.71514	0.135159
0.8745	0.715123	0.135092
0.875	0.715106	0.135025
0.8755	0.715089	0.134958
0.876	0.715072	0.134892
0.8765	0.715055	0.134825
0.877	0.715039	0.134759
0.8775	0.715023	0.134693
0.878	0.715006	0.134627
0.8785	0.71499	0.134562
0.879	0.714973	0.134498
0.8795	0.714956	0.134432
0.88	0.714939	0.134367
0.8805	0.714922	0.134302
0.881	0.714904	0.134238
0.8815	0.714887	0.134174
0.882	0.714871	0.13411
0.8825	0.714854	0.134047
0.883	0.714838	0.133984
0.8835	0.714821	0.133921
0.884	0.714805	0.133857
0.8845	0.714789	0.133794
0.885	0.714773	0.133731
0.8855	0.714757	0.13367
0.886	0.714741	0.13361
0.8865	0.714724	0.133552
0.887	0.714706	0.133492
0.8875	0.71469	0.133434
0.888	0.714674	0.133375
0.8885	0.714658	0.133315
0.889	0.714642	0.133257
0.8895	0.714626	0.133199
0.89	0.714611	0.133141
0.8905	0.714597	0.133083
0.891	0.714583	0.133027
0.8915	0.714569	0.13297
0.892	0.714555	0.132914
0.8925	0.714541	0.132858
0.893	0.714527	0.132802
0.8935	0.714513	0.132747
0.894	0.714497	0.132692
0.8945	0.714482	0.132636
0.895	0.714466	0.13258
0.8955	0.714449	0.132522
0.896	0.714434	0.132465
0.8965	0.714418	0.132407
0.897	0.714403	0.13235
0.8975	0.714387	0.132293
0.898	0.71437	0.132236
0.8985	0.714354	0.13218
0.899	0.714337	0.132122
0.8995	0.71432	0.132066
0.9	0.714304	0.132009
0.9005	0.714286	0.131953
0.901	0.714269	0.131895
0.9015	0.714253	0.131838
0.902	0.714236	0.131781
0.9025	0.714219	0.131724
0.903	0.714202	0.131668
0.9035	0.714184	0.131613
0.904	0.714166	0.131557
0.9045	0.714147	0.131502
0.905	0.714128	0.131447
0.9055	0.71411	0.131392
0.906	0.714092	0.131337
0.9065	0.714074	0.131282
0.907	0.714056	0.131227
0.9075	0.714038	0.131173
0.908	0.71402	0.131117
0.9085	0.714002	0.131061
0.909	0.713984	0.131005
0.9095	0.713965	0.130949
0.91	0.713946	0.130893
0.9105	0.713928	0.130839
0.911	0.71391	0.130785
0.9115	0.713891	0.13073
0.912	0.713874	0.130675
0.9125	0.713856	0.130619
0.913	0.713839	0.130563
0.9135	0.713821	0.130507
0.914	0.713804	0.130452
0.9145	0.713786	0.130395
0.915	0.713768	0.130338
0.9155	0.71375	0.130281
0.916	0.713732	0.130224
0.9165	0.713714	0.130168
0.917	0.713696	0.130111
0.9175	0.713679	0.130055
0.918	0.713661	0.129999
0.9185	0.713643	0.129943
0.919	0.713625	0.129889
0.9195	0.713608	0.129835
0.92	0.713592	0.129782
0.9205	0.713576	0.129728
0.921	0.713559	0.129675
0.9215	0.713542	0.129621
0.922	0.713526	0.129567
0.9225	0.71351	0.129513
0.923	0.713493	0.129458
0.9235	0.713477	0.129403
0.924	0.713461	0.129349
0.9245	0.713444	0.129294
0.925	0.713427	0.129238
0.9255	0.713409	0.129183
0.926	0.713392	0.129128
0.9265	0.713374	0.129072
0.927	0.713357	0.129016
0.9275	0.71334	0.12896
0.928	0.713323	0.128902
0.9285	0.713305	0.128844
0.929	0.713287	0.128786
0.9295	0.713269	0.128729
0.93	0.713251	0.128671
0.9305	0.713235	0.128615
0.931	0.713218	0.128558
0.9315	0.713201	0.128503
0.932	0.713184	0.128447
0.9325	0.713166	0.12839
0.933	0.713148	0.128334
0.9335	0.713131	0.128278
0.934	0.713113	0.128222
0.9345	0.713095	0.128167
0.935	0.713077	0.128111
0.9355	0.71306	0.128055
0.936	0.713042	0.127999
0.9365	0.713024	0.127942
0.937	0.713005	0.127886
0.9375	0.712986	0.127833
0.938	0.712968	0.127778
0.9385	0.71295	0.127722
0.939	0.712932	0.127667
0.9395	0.712914	0.127612
0.94	0.712897	0.127556
0.9405	0.71288	0.127501
0.941	0.712863	0.127445
0.9415	0.712847	0.12739
0.942	0.712831	0.127336
0.9425	0.712815	0.127282
0.943	0.712799	0.127229
0.9435	0.712784	0.127176
0.944	0.712769	0.127123
0.9445	0.712754	0.127071
0.945	0.712739	0.127018
0.9455	0.712724	0.126966
0.946	0.71271	0.126913
0.9465	0.712695	0.126859
0.947	0.712681	0.126804
0.9475	0.712667	0.126749
0.948	0.712653	0.126693
0.9485	0.712639	0.126638
0.949	0.712624	0.126583
0.9495	0.712608	0.126529
0.95	0.712592	0.126475
0.9505	0.712576	0.126421
0.951	0.71256	0.126366
0.9515	0.712543	0.12631
0.952	0.712526	0.126255
0.9525	0.712509	0.126201
0.953	0.712492	0.126147
0.9535	0.712476	0.126092
0.954	0.71246	0.126036
0.9545	0.712445	0.125981
0.955	0.712429	0.125925
0.9555	0.712414	0.125869
0.956	0.712398	0.125812
0.9565	0.712383	0.125756
0.957	0.712369	0.1257
0.9575	0.712355	0.125645
0.958	0.712342	0.125591
0.9585	0.712328	0.125538
0.959	0.712315	0.125484
0.9595	0.712302	0.125431
0.96	0.712289	0.125378
0.9605	0.712278	0.125325
0.961	0.712267	0.125272
0.9615	0.712255	0.125218
0.962	0.712243	0.125164
0.9625	0.71223	0.125111
0.963	0.712219	0.125057
0.9635	0.712208	0.125002
0.964	0.712196	0.124947
0.9645	0.712185	0.12489
0.965	0.712174	0.124833
0.9655	0.712163	0.124777
0.966	0.712152	0.12472
0.9665	0.712142	0.124662
0.967	0.712131	0.124606
0.9675	0.712121	0.124548
0.968	0.71211	0.124491
0.9685	0.7121	0.124434
0.969	0.712089	0.124377
0.9695	0.712078	0.124321
0.97	0.712068	0.124266
0.9705	0.712057	0.124211
0.971	0.712047	0.124157
0.9715	0.712037	0.124102
0.972	0.712027	0.124046
0.9725	0.712017	0.12399
0.973	0.712007	0.123934
0.9735	0.711996	0.123877
0.974	0.711986	0.12382
0.9745	0.711975	0.123764
0.975	0.711965	0.123708
0.9755	0.711954	0.123652
0.976	0.711943	0.123597
0.9765	0.711932	0.123542
0.977	0.711921	0.123487
0.9775	0.711909	0.123431
0.978	0.711898	0.123374
0.9785	0.711886	0.123316
0.979	0.711874	0.123257
0.9795	0.711862	0.123198
0.98	0.71185	0.123139
0.9805	0.711838	0.123081
0.981	0.711826	0.123024
0.9815	0.711814	0.122967
0.982	0.711802	0.12291
0.9825	0.711791	0.122853
0.983	0.711779	0.122796
0.9835	0.711767	0.122739
0.984	0.711756	0.122682
0.9845	0.711745	0.122625
0.985	0.711735	0.122568
0.9855	0.711724	0.122512
0.986	0.711714	0.122456
0.9865	0.711704	0.122399
0.987	0.711693	0.122341
0.9875	0.711683	0.122284
0.988	0.711672	0.122226
0.9885	0.711661	0.122167
0.989	0.711649	0.122108
0.9895	0.711637	0.122048
0.99	0.711624	0.121988
0.9905	0.711611	0.121928
0.991	0.711598	0.121868
0.9915	0.711585	0.121809
0.992	0.711573	0.121751
0.9925	0.711561	0.121694
0.993	0.711549	0.121637
0.9935	0.711538	0.121579
0.994	0.711526	0.121523
0.9945	0.711514	0.121467
0.995	0.711502	0.121412
0.9955	0.71149	0.121357
0.996	0.711478	0.121301
0.9965	0.711465	0.121246
0.997	0.711452	0.121192
0.9975	0.711439	0.121139
0.998	0.711426	0.121087
0.9985	0.711413	0.121035
[truncated: 14,003 more rows]

## Sheet: Figure 2c
r (Å)	time (fs)
	0	500	1000	1500	2000	2500	3000	3500	4000	4500	5000	5500	6000	6500	7000	7500	8000	8500	9000	9500	10000
0.05	0	0	0	0	0	0	0	0	0	0	0	0	0	0	0	0	0.00092707	0	0	0	0
0.15	0	0	0	0	0	0	0	0	0	0	0	0	0	0	0.00132102	0.0256604	0.0283419	0.0176368	0	0	0.00758771
0.25	0	0	0	0	0	0	0	0	0	0	0	0	0	0	0.0118266	0.00921016	0.0133693	0.020959	0.0207412	0.00754301	0.00613042
0.35	0	0	0	0	0	0	0	0	0.000148817	0.00245859	0.00186492	0.0026391	0.00301638	0.0100091	0.00754764	0.00778247	0.00706578	0.00514303	0.00914369	0.0149404	0.00302213
0.45	0	0	0	0	0	0	0	0	0.00234692	0.0034947	0.00837076	0.010118	0.0136691	0.0152005	0.0138403	0.0173794	0.0156842	0.0141521	0.0089592	0.0102522	0.0146801
0.55	0	0	0	0	0	0	0	0.00184317	0.00484065	0.0111274	0.00887676	0.0184138	0.0200386	0.0199524	0.0225487	0.0189349	0.0229424	0.0250629	0.0243187	0.0242987	0.0329825
0.65	0	0	0	0	0	0	0.000237858	0.00421468	0.00939384	0.0116052	0.0231456	0.0214704	0.0258407	0.024281	0.0245449	0.0282724	0.0282866	0.0345281	0.0416199	0.0416219	0.036011
0.75	0	0	0	0	0	0	0.00480446	0.01012	0.0126035	0.0208131	0.0294954	0.0300015	0.0330359	0.038641	0.0388598	0.0410021	0.0519598	0.0540859	0.0578783	0.0599844	0.0566042
0.85	0	0	0	0	0	0.000926882	0.00847478	0.0130133	0.0239026	0.0311356	0.0348975	0.046688	0.0514016	0.0577274	0.0680281	0.0746258	0.076447	0.0774472	0.0755331	0.0728037	0.0794412
0.95	0	0	0	0	0.000168468	0.00747925	0.0120927	0.0231133	0.0331221	0.047581	0.0580535	0.0676484	0.073105	0.0816835	0.0914816	0.0961353	0.0927583	0.096124	0.0998926	0.103568	0.105348
1.05	0	0	0	0	0.0018124	0.011051	0.0232361	0.0387526	0.0570835	0.0748751	0.0884284	0.0999037	0.114395	0.116363	0.116354	0.121862	0.126014	0.13034	0.13291	0.141383	0.137952
1.15	0	0	0	0.00014242	0.00577066	0.0195676	0.0435331	0.0701818	0.0924409	0.110933	0.130354	0.140611	0.154509	0.168237	0.169248	0.168199	0.177234	0.1723	0.177284	0.188163	0.194197
1.25	0	0	0	0.00123473	0.0172768	0.0461059	0.0814603	0.108383	0.138022	0.16002	0.175665	0.19856	0.210865	0.217553	0.221406	0.228898	0.227108	0.23698	0.240525	0.231531	0.244378
1.35	0	0	0	0.0063653	0.0373751	0.0848541	0.124713	0.163854	0.196171	0.221206	0.248388	0.268657	0.275969	0.281278	0.304703	0.303763	0.306672	0.315489	0.304	0.309487	0.308449
1.45	0	0	0.00147374	0.0265462	0.0827732	0.143078	0.192858	0.232859	0.268928	0.300998	0.322542	0.336394	0.349836	0.368945	0.368714	0.384557	0.397033	0.390985	0.401932	0.394504	0.39467
1.55	7.68658e-05	0.00065607	0.0112569	0.0696192	0.156876	0.229107	0.287601	0.330652	0.357265	0.385608	0.411569	0.422447	0.437505	0.446621	0.45677	0.469209	0.477631	0.485907	0.493107	0.505364	0.505784
1.65	0.00716592	0.0112188	0.0572068	0.162183	0.26375	0.340497	0.388788	0.427048	0.460152	0.479953	0.497821	0.520953	0.539991	0.556882	0.5726	0.575938	0.578604	0.58374	0.598451	0.614582	0.609978
1.75	0.105821	0.104097	0.193871	0.317505	0.417277	0.478965	0.513536	0.537049	0.560601	0.587492	0.608209	0.625631	0.64611	0.663087	0.677359	0.682473	0.682328	0.700085	0.707741	0.709356	0.730605
1.85	0.488172	0.447967	0.464614	0.544446	0.605419	0.627009	0.648208	0.664494	0.684899	0.706654	0.723254	0.74748	0.762068	0.778597	0.786197	0.78946	0.81096	0.809163	0.806644	0.810782	0.829575
1.95	1.05772	0.999362	0.868957	0.803834	0.765927	0.76511	0.764714	0.781057	0.801525	0.817007	0.835786	0.849717	0.867598	0.878359	0.881401	0.902507	0.9029	0.910447	0.916883	0.929595	0.934165
2.05	1.4148	1.41354	1.22037	1.02635	0.927744	0.883493	0.88561	0.896538	0.910554	0.932556	0.952115	0.967802	0.975941	0.98181	0.9946	0.994078	1.00257	1.01413	1.03069	1.03887	1.03154
2.15	1.3936	1.42423	1.37253	1.15651	1.02479	0.986862	0.982764	0.995586	1.01811	1.03812	1.05756	1.06956	1.08305	1.09242	1.10016	1.10761	1.11984	1.12568	1.1252	1.12192	1.12732
2.25	1.18439	1.2135	1.26152	1.17583	1.09467	1.06032	1.07452	1.10078	1.12713	1.14699	1.16174	1.17596	1.17708	1.17978	1.19604	1.21692	1.21468	1.21798	1.22195	1.22539	1.2315
2.35	0.951095	0.970132	1.05921	1.11564	1.11138	1.13769	1.16674	1.1957	1.21226	1.23612	1.25322	1.26639	1.27286	1.27818	1.27973	1.28486	1.29073	1.28962	1.3017	1.30512	1.30848
2.45	0.797063	0.813136	0.896066	1.04648	1.14715	1.22062	1.26456	1.29702	1.3164	1.32621	1.33991	1.34039	1.35509	1.36143	1.36147	1.35592	1.36659	1.3785	1.37351	1.37716	1.3762
2.55	0.733455	0.745162	0.847617	1.05269	1.22581	1.30556	1.36202	1.39091	1.41303	1.4112	1.41053	1.41675	1.41851	1.43147	1.43081	1.43027	1.42934	1.42477	1.4189	1.41856	1.41708
2.65	0.813071	0.834535	0.949113	1.17574	1.34653	1.4361	1.47244	1.48418	1.48242	1.49225	1.48381	1.48381	1.48097	1.47474	1.47114	1.46655	1.46147	1.45651	1.45777	1.46625	1.46655
2.75	1.13456	1.1526	1.25925	1.39766	1.51649	1.56661	1.56537	1.5562	1.55012	1.54106	1.52902	1.51462	1.50431	1.49692	1.49667	1.49293	1.48731	1.48796	1.492	1.47989	1.47896
2.85	1.74404	1.71719	1.69329	1.69072	1.69624	1.67702	1.64742	1.62109	1.59536	1.56349	1.54423	1.52859	1.52112	1.50756	1.49564	1.49277	1.48953	1.49169	1.47856	1.46456	1.46595
2.95	2.36593	2.32963	2.13598	1.94872	1.81988	1.75151	1.70147	1.65064	1.6026	1.56791	1.54543	1.52007	1.49937	1.49544	1.49428	1.48351	1.47815	1.46117	1.45812	1.45288	1.4446
3.05	2.59337	2.57271	2.37442	2.0975	1.89658	1.77009	1.68716	1.6351	1.58935	1.55221	1.51885	1.49532	1.47613	1.45843	1.44576	1.4446	1.43254	1.42308	1.40834	1.41396	1.40543
3.15	2.36412	2.36196	2.28877	2.06023	1.87467	1.74049	1.6509	1.57412	1.53479	1.49584	1.46371	1.44536	1.42634	1.40614	1.39401	1.38528	1.37446	1.36282	1.36641	1.35938	1.35216
3.25	1.94176	1.95289	1.9804	1.89463	1.74619	1.64037	1.55968	1.50373	1.451	1.42227	1.40145	1.38201	1.36156	1.34312	1.33082	1.31617	1.3086	1.31034	1.30236	1.29321	1.28822
3.35	1.54588	1.54833	1.60855	1.64075	1.57161	1.49487	1.43845	1.40087	1.36163	1.3349	1.31248	1.28889	1.27516	1.26985	1.25022	1.23713	1.23754	1.23334	1.22619	1.21991	1.22207
3.45	1.24362	1.25366	1.30009	1.37357	1.37929	1.34685	1.32247	1.28992	1.26654	1.23505	1.21578	1.20678	1.19407	1.18081	1.16919	1.16098	1.15517	1.15432	1.15307	1.15505	1.14925
3.55	1.03508	1.0363	1.06406	1.12828	1.18684	1.19704	1.18509	1.17008	1.15256	1.14028	1.12863	1.11346	1.10787	1.0941	1.09336	1.08676	1.07959	1.07237	1.07228	1.06777	1.06032
3.65	0.900494	0.901589	0.904304	0.95649	1.01388	1.0466	1.04916	1.05139	1.04733	1.0481	1.03467	1.03126	1.02453	1.02211	1.01609	1.01534	1.00677	1.00007	0.995009	0.992232	0.990681
3.75	0.806176	0.798701	0.803963	0.834888	0.887484	0.921617	0.940329	0.946235	0.958732	0.954341	0.960824	0.95984	0.955359	0.95287	0.949616	0.944515	0.944094	0.938179	0.931455	0.926567	0.928584
3.85	0.745744	0.746138	0.746431	0.755523	0.790379	0.82366	0.853315	0.871764	0.878284	0.885562	0.887863	0.886808	0.887017	0.888584	0.889144	0.891473	0.884064	0.88607	0.879029	0.877165	0.872876
3.95	0.705491	0.706775	0.702997	0.712209	0.733864	0.764252	0.787072	0.80079	0.81546	0.825075	0.824246	0.824916	0.831807	0.837963	0.841236	0.838655	0.840926	0.834935	0.838548	0.837102	0.831859
4.05	0.680368	0.679746	0.680782	0.686005	0.701988	0.723583	0.738387	0.756494	0.763972	0.769446	0.783909	0.790462	0.790018	0.793032	0.794404	0.796151	0.800703	0.803381	0.804361	0.799877	0.799929
4.15	0.666089	0.666799	0.671387	0.672252	0.681348	0.696384	0.710954	0.724068	0.731721	0.743139	0.750085	0.757611	0.763296	0.758439	0.757314	0.762229	0.763699	0.765386	0.769341	0.768179	0.767784
4.25	0.663136	0.665427	0.666654	0.667297	0.668347	0.682123	0.696539	0.706842	0.721199	0.72941	0.731578	0.738318	0.739343	0.739353	0.742121	0.740933	0.738239	0.745521	0.742998	0.750028	0.752229
4.35	0.669474	0.673851	0.669521	0.669138	0.670351	0.676848	0.689776	0.697093	0.70427	0.712218	0.72221	0.723612	0.728274	0.734629	0.73562	0.731354	0.73769	0.734456	0.738728	0.737443	0.7385
4.45	0.676952	0.67054	0.674789	0.671903	0.674716	0.678922	0.687966	0.697823	0.704284	0.711905	0.714971	0.719595	0.720531	0.72752	0.73158	0.737006	0.732138	0.730912	0.728668	0.735207	0.737609
4.55	0.686271	0.686166	0.684036	0.687284	0.687223	0.689853	0.696277	0.706448	0.711593	0.71112	0.715713	0.720007	0.724176	0.725887	0.727839	0.734108	0.737032	0.734323	0.736392	0.737414	0.740004
4.65	0.704942	0.705795	0.70397	0.704307	0.706208	0.703778	0.705044	0.708151	0.714597	0.724518	0.728309	0.730792	0.737977	0.740616	0.744568	0.743342	0.745078	0.751155	0.74918	0.746639	0.749659
4.75	0.717801	0.718796	0.720544	0.720953	0.720224	0.721077	0.719486	0.725857	0.733019	0.735647	0.739545	0.7455	0.752557	0.755224	0.757788	0.761817	0.766754	0.770537	0.774964	0.773843	0.771643
4.85	0.745028	0.745422	0.746454	0.746138	0.744118	0.74323	0.743803	0.745348	0.750431	0.758393	0.763709	0.768151	0.768323	0.77442	0.781489	0.786282	0.789149	0.792385	0.794112	0.796265	0.79566
4.95	0.773895	0.775863	0.774153	0.77069	0.76866	0.770827	0.773058	0.772428	0.778765	0.782931	0.788396	0.796031	0.79837	0.803321	0.805164	0.808267	0.814046	0.816733	0.818969	0.824153	0.828596
5.05	0.804206	0.801884	0.805834	0.803025	0.803607	0.801562	0.804501	0.809953	0.811554	0.816475	0.82445	0.823372	0.830757	0.833074	0.835469	0.839747	0.84294	0.845951	0.85223	0.854957	0.855988
5.15	0.841156	0.840452	0.833867	0.835434	0.835948	0.838177	0.84193	0.844818	0.844727	0.849628	0.852321	0.862394	0.864989	0.866469	0.872387	0.872372	0.870986	0.876233	0.879579	0.883714	0.887568
5.25	0.873297	0.874627	0.871697	0.871689	0.874295	0.879372	0.877964	0.878647	0.883801	0.884342	0.889831	0.896196	0.901028	0.907866	0.907611	0.911126	0.912665	0.912772	0.912897	0.919447	0.928554
5.35	0.911711	0.908703	0.911642	0.914367	0.915811	0.913923	0.918865	0.923822	0.926114	0.930924	0.933772	0.93367	0.941498	0.942512	0.946118	0.950576	0.957449	0.955223	0.958937	0.959794	0.968582
5.45	0.953233	0.952804	0.950913	0.950779	0.953825	0.958423	0.961661	0.965356	0.971364	0.974993	0.980372	0.980047	0.976797	0.982259	0.988575	0.990386	0.99399	1.00303	1.00548	1.0122	1.00651
5.55	0.995187	0.993597	0.995549	0.994873	0.99614	1.00127	1.00488	1.00801	1.01056	1.01538	1.01545	1.02043	1.0242	1.02603	1.03006	1.03375	1.04077	1.04348	1.04952	1.04762	1.04646
5.65	1.03891	1.0379	1.0378	1.03936	1.04009	1.04057	1.04363	1.046	1.04937	1.05633	1.05822	1.06007	1.06218	1.06599	1.07128	1.0806	1.07806	1.08246	1.08288	1.07916	1.07987
5.75	1.0773	1.07966	1.07878	1.08051	1.0785	1.0779	1.07948	1.0821	1.0867	1.08309	1.08708	1.09197	1.10034	1.105	1.10596	1.10748	1.11499	1.11573	1.11548	1.11872	1.11536
5.85	1.11767	1.12094	1.12256	1.11955	1.11948	1.12095	1.11806	1.12122	1.11837	1.12123	1.1242	1.13112	1.13378	1.13606	1.14098	1.14356	1.14067	1.14351	1.14488	1.14248	1.14773
5.95	1.15691	1.15569	1.1592	1.15652	1.15553	1.15325	1.15596	1.15199	1.15588	1.15506	1.15856	1.16064	1.16499	1.16612	1.16216	1.15993	1.16596	1.16415	1.16441	1.16992	1.17106
6.05	1.1875	1.18904	1.18813	1.19271	1.19105	1.18766	1.1859	1.18664	1.18337	1.18622	1.18758	1.18623	1.18375	1.18297	1.18511	1.18412	1.17946	1.17928	1.17855	1.17981	1.18227

## Sheet: Figure 2f
r (Å)	time (fs)
	0	500	1000	1500	2000	2500	3000	3500	4000	4500	5000	5500	6000	6500	7000	7500	8000	8500	9000	9500	10000
0.05	0	0	0	0	0	0	0	0	0	0	0	0	0	0	0	0	0	0	0	0	0
0.15	0	0	0	0	0	0	0	0	0	0	0	0	0	0	0	0	0	0	0	0	0
0.25	0	0	0	0	0	0	0	0	0	0	0	0	0	0	0	0	0	0	0	0	0
0.35	0	0	0	0	0	0	0	0	0	0	0	0	0	0	0	0	0	0	0	0	0
0.45	0	0	0	0	0	0	0	0	0	0	0	0	0	0	0	0	0	0	0	0	0
0.55	0	0	0	0	0	0	0	0	0	0	0	0	0	0	0	0	0	0	0	0	0
0.65	0	0	0	0	0	0	0	0	0	0	0	0	0	0	0	0	0	0	0	0	0
0.75	0	0	0	0	0	0	0	0	0	0	0	0	0	0	0	0	0	0	0	0	0
0.85	0	0	0	0	0	0	0	0	0	0	0	0	0	0	0	0	0	0	0	0	0
0.95	0	0	0	0	0	0	0	0	0	0	0	0	0	0	0	0	0	0	0	0	0
1.05	0	0	0	0	0	0	0	0	0	0	0	0	0	0	0	0	0	0	0	0	0.000471872
1.15	0	0	0	0	0	0	0	0	0	0	0	0	0	0	0.00148463	0.00197725	0.00211275	0.00167984	0.00174158	0.00183856	0.00112184
1.25	0	0	0	0	0	0	0	0	0	0	0	0	0.00232784	0.00324891	0.00242227	0.00225771	0.00214804	0.0036761	0.00544703	0.00572182	0.00528227
1.35	0	0	0	0	0	0	0	0	0.000234322	0.000820451	0.00422707	0.00859106	0.00911774	0.00712285	0.00691449	0.00818786	0.00964881	0.0103322	0.00871847	0.00818969	0.00923901
1.45	0	0	0	0	0	0	0.000126133	0.00150958	0.00448556	0.0116742	0.014619	0.0152723	0.0161839	0.0213299	0.0268461	0.0277707	0.0260432	0.024284	0.0235082	0.023426	0.0216108
1.55	0	0	0	0	5.60042e-05	0.00125958	0.0045176	0.0113581	0.0208496	0.0267151	0.0344762	0.0422129	0.0466415	0.0518071	0.0505944	0.0521801	0.0540788	0.0547025	0.0539299	0.0545624	0.0552404
1.65	0	0	0	0.000535236	0.00380561	0.0129261	0.0299476	0.045695	0.0647377	0.085894	0.103395	0.114351	0.127596	0.136985	0.147455	0.150197	0.150189	0.150292	0.152876	0.149531	0.144802
1.75	0.000326038	0.000242603	0.000805471	0.00783901	0.0315345	0.0797081	0.12768	0.170833	0.205049	0.2406	0.277109	0.306589	0.320616	0.328749	0.336445	0.344055	0.346928	0.344786	0.335449	0.330894	0.324468
1.85	0.0157402	0.0144466	0.0258084	0.0868048	0.202925	0.312897	0.397641	0.461839	0.514591	0.556143	0.578017	0.592288	0.607258	0.620743	0.624726	0.62555	0.624348	0.626046	0.624981	0.623527	0.621407
1.95	0.326808	0.318258	0.389484	0.575047	0.751555	0.8713	0.926662	0.947047	0.960613	0.973807	0.991434	1.00256	1.00433	1.00707	1.00706	1.00479	1.00319	1.00006	1.00089	0.992246	0.981744
2.05	1.92059	1.90572	1.81052	1.68078	1.60417	1.56638	1.53661	1.51177	1.47738	1.45302	1.41948	1.39254	1.37807	1.36827	1.36347	1.35231	1.35327	1.34904	1.34589	1.34983	1.34581
2.15	2.83704	2.84324	2.77899	2.51798	2.21464	1.99638	1.87195	1.78712	1.72476	1.6469	1.60228	1.58254	1.56315	1.53269	1.51096	1.50806	1.49503	1.49176	1.4886	1.49776	1.52171
2.25	2.03603	2.05744	2.10198	2.12317	2.01499	1.86155	1.74297	1.67508	1.61502	1.57349	1.5349	1.49377	1.48061	1.47728	1.46821	1.45949	1.4611	1.463	1.46306	1.4652	1.46659
2.35	1.18296	1.18311	1.20844	1.27848	1.34807	1.35096	1.33393	1.30082	1.29436	1.29093	1.27611	1.26507	1.24874	1.23963	1.24936	1.25515	1.26222	1.26823	1.28065	1.27273	1.27048
2.45	0.654524	0.657617	0.66825	0.712996	0.790199	0.853142	0.879029	0.90486	0.921822	0.934508	0.954487	0.966169	0.977327	0.98926	0.995211	0.999618	1.00805	1.01491	1.01793	1.02655	1.0327
2.55	0.43193	0.423771	0.421053	0.433263	0.475644	0.547573	0.611267	0.65962	0.694471	0.737868	0.771144	0.807764	0.833722	0.849931	0.861597	0.867488	0.863307	0.861144	0.861485	0.863755	0.864058
2.65	0.316262	0.320919	0.329372	0.34966	0.392782	0.463955	0.540978	0.609741	0.673311	0.728736	0.790114	0.834086	0.863251	0.89006	0.904089	0.923006	0.937566	0.945587	0.945742	0.941905	0.925479
2.75	0.365332	0.370745	0.391988	0.457635	0.557792	0.670186	0.774109	0.858371	0.933927	1.00731	1.05817	1.09841	1.13258	1.15133	1.17442	1.18721	1.19108	1.18346	1.1833	1.18168	1.18504
2.85	0.800339	0.793456	0.85283	0.966409	1.11538	1.24181	1.33594	1.41166	1.46929	1.50409	1.52753	1.53891	1.55246	1.56878	1.58318	1.58085	1.58118	1.58697	1.58435	1.58182	1.57459
2.95	2.01745	2.02745	2.04408	2.08819	2.13754	2.1568	2.15555	2.12411	2.09716	2.07143	2.05384	2.04532	2.03108	2.01599	1.99976	1.98759	1.98591	1.98781	1.98579	1.9861	1.9839
3.05	3.60578	3.59681	3.47472	3.26585	3.04762	2.87458	2.74009	2.64519	2.54953	2.47803	2.42415	2.38315	2.34979	2.32401	2.29825	2.29471	2.28658	2.27573	2.27155	2.27448	2.29815
3.15	3.68914	3.67286	3.62246	3.43634	3.16627	2.93813	2.7785	2.67485	2.59214	2.50511	2.43456	2.38501	2.3569	2.33348	2.31266	2.29855	2.29508	2.29712	2.30654	2.31046	2.30597
3.25	2.4974	2.50938	2.53321	2.56928	2.53025	2.44184	2.36	2.28825	2.23448	2.18478	2.13261	2.09721	2.06706	2.05306	2.0405	2.02638	2.02165	2.02669	2.02568	2.02419	2.02679
3.35	1.52293	1.51706	1.548	1.60895	1.68715	1.73096	1.73186	1.72171	1.70984	1.69839	1.69388	1.68187	1.66639	1.65129	1.65384	1.6593	1.6586	1.65417	1.65645	1.65744	1.65756
3.45	0.965916	0.972045	0.983414	1.02308	1.09491	1.15861	1.19996	1.22277	1.24152	1.26559	1.27732	1.28106	1.28208	1.28016	1.27555	1.26844	1.26042	1.2574	1.25817	1.26321	1.26349
3.55	0.718027	0.719289	0.722575	0.735688	0.768282	0.812285	0.854042	0.891432	0.918509	0.935813	0.949729	0.957348	0.970133	0.975835	0.976874	0.977778	0.976976	0.971617	0.965657	0.966402	0.965541
3.65	0.622836	0.622834	0.619197	0.624566	0.637402	0.660932	0.689668	0.706396	0.718783	0.735988	0.74853	0.762438	0.768611	0.771551	0.774974	0.776179	0.774421	0.778982	0.780095	0.775651	0.774218
3.75	0.593325	0.593531	0.595734	0.594405	0.59867	0.608374	0.619805	0.63064	0.646764	0.651176	0.661463	0.667091	0.668798	0.675728	0.679934	0.684682	0.690262	0.68674	0.682061	0.676163	0.675911
3.85	0.601058	0.598314	0.595674	0.599523	0.601931	0.605417	0.611607	0.620564	0.625376	0.633018	0.635902	0.63675	0.640136	0.645225	0.650227	0.65336	0.655959	0.653907	0.652353	0.651414	0.644023
3.95	0.612747	0.616222	0.619849	0.619012	0.618828	0.621035	0.62162	0.621436	0.623366	0.630272	0.636022	0.644123	0.649865	0.646833	0.64419	0.641671	0.63929	0.643885	0.648166	0.649953	0.651417
4.05	0.63839	0.637018	0.63739	0.642179	0.642408	0.638202	0.642918	0.652497	0.656943	0.658938	0.659544	0.662269	0.661841	0.667239	0.671477	0.673937	0.67338	0.668963	0.66508	0.660351	0.661572
4.15	0.684703	0.685055	0.68463	0.679188	0.679408	0.685765	0.682415	0.678598	0.680762	0.687478	0.692793	0.692111	0.692174	0.693097	0.692137	0.686649	0.687008	0.689125	0.687808	0.688773	0.687
4.25	0.717301	0.713847	0.711832	0.711507	0.70981	0.708669	0.712477	0.714697	0.716211	0.708192	0.706601	0.711893	0.718784	0.718698	0.716165	0.719483	0.716953	0.717881	0.717929	0.718774	0.718233
4.35	0.724453	0.729685	0.731406	0.734828	0.736574	0.736614	0.73318	0.734545	0.729972	0.733747	0.732849	0.729524	0.724622	0.727044	0.729495	0.731148	0.734015	0.734889	0.738927	0.740626	0.739054
4.45	0.737053	0.734438	0.734157	0.731222	0.727395	0.725281	0.726333	0.723041	0.724723	0.725475	0.730506	0.732492	0.734005	0.73188	0.732716	0.733301	0.73666	0.738802	0.737558	0.738978	0.741501
4.55	0.722121	0.720716	0.717264	0.717931	0.721588	0.720488	0.719238	0.721937	0.723355	0.724107	0.721511	0.722706	0.72722	0.72752	0.727094	0.727876	0.726364	0.723044	0.722637	0.719875	0.718811
4.65	0.694389	0.696991	0.703592	0.704552	0.704365	0.705944	0.708344	0.706257	0.705543	0.698621	0.695618	0.690708	0.687372	0.692826	0.69788	0.699132	0.699088	0.699423	0.698485	0.69704	0.697793
4.75	0.679546	0.676056	0.672878	0.674375	0.675846	0.677519	0.675288	0.674843	0.673784	0.679147	0.682464	0.684959	0.686459	0.68393	0.682258	0.683156	0.684128	0.685609	0.686956	0.688284	0.691185
4.85	0.678788	0.682548	0.678838	0.673814	0.669617	0.666516	0.668666	0.670228	0.669983	0.66969	0.672194	0.674074	0.675033	0.676497	0.676374	0.676374	0.676023	0.677985	0.679126	0.680204	0.67875
4.95	0.679702	0.678828	0.682961	0.684419	0.686063	0.682238	0.677657	0.677476	0.683408	0.686505	0.683544	0.678826	0.675054	0.673985	0.674345	0.67502	0.677744	0.678572	0.682231	0.683526	0.683732
5.05	0.709974	0.708358	0.704581	0.704094	0.706924	0.713833	0.718241	0.718134	0.710788	0.706866	0.711201	0.719985	0.720582	0.716706	0.716105	0.717336	0.717028	0.718072	0.715132	0.716836	0.721001
5.15	0.751555	0.752497	0.758417	0.762294	0.758609	0.756076	0.758614	0.762298	0.767814	0.772085	0.766915	0.764959	0.770321	0.776369	0.778158	0.774472	0.775751	0.772431	0.774332	0.774727	0.771368
5.25	0.820861	0.821485	0.818506	0.816784	0.824119	0.828256	0.826207	0.825367	0.827538	0.831728	0.838927	0.839669	0.840006	0.843824	0.844694	0.846388	0.843896	0.843128	0.840067	0.836862	0.834726
5.35	0.887211	0.891592	0.893539	0.896208	0.892694	0.892706	0.895228	0.898029	0.901019	0.898278	0.89645	0.898596	0.900358	0.896622	0.894658	0.896998	0.898498	0.899893	0.89895	0.895876	0.894861
5.45	0.957363	0.955345	0.955925	0.956035	0.95432	0.956122	0.960954	0.960218	0.959442	0.962757	0.965035	0.965254	0.963658	0.966524	0.967352	0.963848	0.963089	0.960076	0.963042	0.970822	0.972377
5.55	1.02269	1.0208	1.02054	1.02182	1.02589	1.02418	1.02055	1.02023	1.01923	1.01668	1.01805	1.01871	1.02047	1.01763	1.01972	1.02541	1.02703	1.03134	1.03011	1.0274	1.02846
5.65	1.07305	1.07024	1.0671	1.06337	1.05848	1.0583	1.05756	1.05886	1.05674	1.05646	1.05249	1.05248	1.05396	1.05716	1.05885	1.058	1.06236	1.06665	1.07014	1.06905	1.06495
5.75	1.08203	1.08452	1.08672	1.08305	1.08287	1.07934	1.0795	1.07843	1.08218	1.08225	1.08406	1.0803	1.07959	1.08137	1.08347	1.08852	1.08685	1.08296	1.08064	1.08619	1.0926
5.85	1.09496	1.09499	1.09337	1.0966	1.10079	1.10507	1.10296	1.10414	1.10129	1.10147	1.10404	1.11058	1.10902	1.10892	1.10799	1.10481	1.10446	1.10796	1.11152	1.11144	1.11211
5.95	1.12353	1.1211	1.12265	1.12457	1.12283	1.12273	1.1244	1.12488	1.12706	1.13277	1.13528	1.13487	1.13951	1.14138	1.141	1.14068	1.13955	1.1384	1.1431	1.14137	1.14064
6.05	1.17425	1.17572	1.17148	1.16816	1.16853	1.16761	1.16967	1.17294	1.17524	1.17511	1.17681	1.18237	1.18485	1.18422	1.18677	1.18837	1.19349	1.19503	1.18683	1.18606	1.18956

## Sheet: Figure 2d
r (Å)	time (fs)
	0	500	1000	1500	2000	2500	3000	3500	4000	4500	5000	5500	6000	6500	7000	7500	8000	8500	9000	9500	10000
0.05	0	0	0	0.135844	0	0.267549	0.484715	1.01449	0.779512	0.388414	0.616126	0.389651	0.42831	1.42667	1.71642	1.33603	1.22189	1.25114	1.02632	1.01679	3.76193
0.15	0	0	0	0.0215625	0.0515392	0.181278	0.424263	0.484011	0.316259	0.396821	0.64603	0.762831	0.37856	1.06108	1.21326	0.790878	1.43582	1.25292	1.19678	1.42435	2.14302
0.25	0	0	0	0.0238322	0.076752	0.07946	0.323548	0.360919	0.291291	0.512516	0.76122	0.499934	0.748121	0.935203	1.20472	1.26743	1.16169	1.03266	1.11393	1.46062	2.05858
0.35	0	0	0	0.026924	0.0495744	0.134704	0.31888	0.319918	0.344039	0.613955	0.680493	0.660022	0.747569	0.895778	1.07289	1.23179	1.22244	1.11454	1.14618	1.64874	1.75293
0.45	0	0	0	0.0455287	0.0538515	0.180642	0.244375	0.389875	0.343369	0.577636	0.685017	0.665953	0.693289	1.03574	0.939399	1.22424	1.10635	1.04332	1.32425	1.36456	1.54926
0.55	0	0	0	0.0438299	0.0723635	0.140915	0.212935	0.344828	0.366456	0.567553	0.650934	0.764404	0.819935	0.949782	0.954147	1.18163	1.05262	1.11038	1.35284	1.24945	1.44727
0.65	0	0	0.0109829	0.0371104	0.0799594	0.136603	0.2197	0.313852	0.387853	0.495735	0.600048	0.638827	0.797081	0.779878	0.919572	0.986846	1.09396	1.10536	1.12704	1.18168	1.30228
0.75	0	0	0.00971778	0.0359258	0.091098	0.178532	0.221666	0.258972	0.342132	0.494299	0.585114	0.692889	0.765786	0.74846	0.825425	0.901663	0.910042	1.04675	1.06676	1.12489	1.17852
0.85	0	0	0.00457895	0.0367779	0.116816	0.156196	0.18382	0.238731	0.3573	0.482611	0.57472	0.633399	0.674572	0.695597	0.824786	0.890404	0.834725	1.02829	1.01579	1.09153	1.10641
0.95	0	0	0.00412312	0.0425521	0.112934	0.207904	0.246261	0.26183	0.382004	0.421451	0.493924	0.565844	0.64426	0.686476	0.77097	0.772427	0.861181	0.940842	0.864966	0.976576	0.987611
1.05	0	0	0.0083487	0.043252	0.104073	0.186695	0.246158	0.257219	0.409421	0.393961	0.476485	0.561798	0.582561	0.60055	0.713291	0.656159	0.758149	0.85771	0.899105	0.906485	0.918329
1.15	0	0	0.0103325	0.0619908	0.117401	0.198019	0.263472	0.299448	0.368059	0.397763	0.489354	0.567241	0.562251	0.641989	0.66463	0.66449	0.810155	0.818043	0.890063	0.880733	0.829689
1.25	0	0	0.0170049	0.0738193	0.131581	0.198962	0.272165	0.287055	0.37513	0.42784	0.481245	0.538036	0.543131	0.594638	0.614474	0.664204	0.713229	0.788036	0.828394	0.843667	0.817302
1.35	0	0	0.012839	0.0780142	0.162381	0.209637	0.275187	0.33988	0.383949	0.443348	0.439827	0.508162	0.54116	0.581076	0.609906	0.646231	0.672019	0.725054	0.773406	0.728241	0.818702
1.45	0	0	0.0246841	0.0828003	0.169593	0.21797	0.266408	0.33292	0.385957	0.427853	0.436883	0.498888	0.539484	0.567457	0.560237	0.611038	0.679419	0.737265	0.772052	0.75297	0.788111
1.55	0	0	0.0331375	0.105923	0.17635	0.234629	0.278895	0.354019	0.392259	0.408042	0.473724	0.47285	0.536666	0.564811	0.58733	0.609548	0.659949	0.692651	0.748849	0.733833	0.742808
1.65	0	0.00144569	0.0549491	0.130615	0.198852	0.251774	0.287857	0.369218	0.391416	0.432176	0.485512	0.484205	0.533199	0.567351	0.592588	0.644984	0.627558	0.640146	0.704201	0.716406	0.725532
1.75	0	0.0029151	0.0659334	0.154637	0.228023	0.26564	0.336204	0.381896	0.38976	0.432677	0.462202	0.51181	0.542556	0.591894	0.611649	0.624884	0.622669	0.631771	0.654188	0.713709	0.68867
1.85	0	0.00616037	0.0868458	0.170947	0.251253	0.316708	0.363763	0.402147	0.417737	0.462671	0.498687	0.500504	0.53587	0.593222	0.60574	0.626718	0.653604	0.629566	0.624319	0.684255	0.707738
1.95	0	0.0124874	0.110896	0.200108	0.277746	0.344145	0.367796	0.40961	0.449576	0.471957	0.485003	0.526638	0.586514	0.597551	0.59484	0.604461	0.654761	0.614305	0.61959	0.661231	0.706454
2.05	0	0.0210025	0.147657	0.228659	0.309683	0.370761	0.391781	0.421784	0.480111	0.486906	0.508584	0.552767	0.598473	0.603967	0.596233	0.621412	0.629205	0.618272	0.611294	0.655664	0.687321
2.15	0	0.0447842	0.175442	0.265416	0.327507	0.400797	0.430469	0.46175	0.511275	0.502257	0.535496	0.563703	0.585246	0.603648	0.610641	0.620305	0.639236	0.622755	0.641552	0.665983	0.658418
2.25	0	0.0746641	0.22188	0.315053	0.369235	0.430873	0.467899	0.488852	0.517134	0.558364	0.557016	0.606135	0.609353	0.622757	0.6527	0.652983	0.642551	0.64447	0.63446	0.654983	0.665649
2.35	0.000299432	0.129303	0.286349	0.364907	0.42439	0.448773	0.497858	0.534542	0.542787	0.567828	0.599339	0.603707	0.628545	0.641944	0.668603	0.669217	0.650347	0.65227	0.647899	0.650519	0.651338
2.45	0.00511509	0.20179	0.327113	0.420827	0.470077	0.504355	0.556555	0.573312	0.574642	0.601977	0.606909	0.622328	0.648063	0.673934	0.669792	0.698465	0.67112	0.680138	0.671445	0.654553	0.684703
2.55	0.0741675	0.304193	0.395502	0.470126	0.519949	0.536234	0.558067	0.595426	0.604316	0.636899	0.645585	0.663242	0.671207	0.68139	0.687966	0.695793	0.677632	0.697271	0.681216	0.690899	0.691917
2.65	0.314786	0.412958	0.468311	0.521277	0.576673	0.577874	0.589848	0.636264	0.643482	0.67504	0.670788	0.689566	0.694128	0.68824	0.71907	0.692476	0.684665	0.718481	0.702078	0.702691	0.722596
2.75	0.673754	0.552015	0.564948	0.593504	0.621125	0.643781	0.641271	0.664748	0.686234	0.70296	0.700113	0.714079	0.700471	0.705197	0.712271	0.707013	0.732017	0.728364	0.736406	0.724085	0.721133
2.85	0.960807	0.710313	0.652611	0.663663	0.676708	0.691003	0.721508	0.705141	0.730987	0.691925	0.734752	0.740415	0.740417	0.747962	0.74449	0.742974	0.765513	0.768974	0.768264	0.737819	0.765662
2.95	1.10256	0.839041	0.736452	0.723199	0.738913	0.733881	0.771674	0.751956	0.764627	0.75062	0.759925	0.7681	0.775724	0.765888	0.76632	0.760122	0.772086	0.788435	0.797342	0.791496	0.788535
3.05	1.1195	0.957606	0.822138	0.796379	0.770557	0.80948	0.805202	0.793289	0.807496	0.785928	0.792584	0.793932	0.799715	0.801114	0.783825	0.794694	0.801576	0.813885	0.82483	0.814551	0.797784
3.15	1.09755	1.06014	0.905201	0.872824	0.832135	0.848359	0.835588	0.839079	0.817266	0.827364	0.837311	0.829617	0.845615	0.830846	0.838592	0.82188	0.824855	0.829648	0.847095	0.859713	0.822425
3.25	1.08298	1.08718	0.965872	0.916499	0.882651	0.896975	0.900147	0.889494	0.851022	0.860828	0.857316	0.859534	0.861221	0.848233	0.847069	0.858055	0.839723	0.848404	0.866295	0.866808	0.855999
3.35	1.08762	1.11144	1.03345	0.964519	0.951251	0.947585	0.937079	0.919714	0.907228	0.926064	0.891032	0.899685	0.904963	0.871656	0.881074	0.881591	0.870624	0.868725	0.870427	0.877462	0.879149
3.45	1.0919	1.13242	1.08393	1.03568	1.00243	0.982848	0.956389	0.946769	0.931161	0.932363	0.935241	0.921688	0.905886	0.907777	0.903249	0.908798	0.912168	0.901788	0.880079	0.910975	0.923163
3.55	1.07899	1.13591	1.11908	1.07604	1.05178	1.0091	0.99271	0.972455	0.966284	0.956263	0.947054	0.939551	0.92916	0.919647	0.928241	0.945824	0.936862	0.920416	0.922627	0.932184	0.939515
3.65	1.08687	1.14324	1.15028	1.10391	1.07727	1.02326	1.01063	0.989346	0.992598	0.970545	0.978276	0.962853	0.96004	0.936399	0.948742	0.962618	0.965025	0.936831	0.945691	0.952317	0.954478
3.75	1.10885	1.15107	1.14626	1.14654	1.08882	1.05659	1.02557	1.0076	1.01248	0.989113	1.02021	0.993977	0.954257	0.968759	0.953368	0.963671	0.971917	0.951637	0.96561	0.973828	0.966782
3.85	1.14193	1.13486	1.15726	1.14161	1.10677	1.06125	1.03265	1.03559	1.01328	1.02171	1.00644	0.997955	0.962873	0.991456	0.981829	0.981354	0.979712	0.972741	0.986906	0.980947	0.965603
3.95	1.134	1.14125	1.17499	1.12847	1.11045	1.07165	1.04645	1.03824	1.02849	1.03078	1.00985	1.00463	0.98853	0.985628	0.998125	0.995204	0.992942	1.00245	1.01038	0.995777	0.997196
4.05	1.13084	1.13974	1.16399	1.13625	1.10385	1.0888	1.06942	1.04484	1.04028	1.03491	1.01708	1.02566	0.99379	1.00536	0.999548	0.990548	0.999077	1.03015	1.02046	0.979121	1.00153
4.15	1.11905	1.11894	1.17287	1.12356	1.09496	1.07085	1.075	1.04813	1.05054	1.04945	1.02662	1.0141	1.01766	1.01676	1.00864	1.00464	1.01348	1.02993	1.02545	1.01118	1.00941
4.25	1.1036	1.10174	1.13804	1.12029	1.08381	1.07439	1.05737	1.05694	1.06731	1.05131	1.02795	1.01291	1.04198	1.0368	1.01371	1.02686	1.02473	1.03127	1.00196	1.01307	1.01169
4.35	1.09161	1.09474	1.1094	1.10795	1.09258	1.06762	1.05927	1.06782	1.05948	1.04618	1.04475	1.02798	1.05737	1.05238	1.02992	1.02284	1.03687	1.02579	1.0071	1.0195	1.02334
4.45	1.08708	1.07582	1.08165	1.10268	1.08912	1.06819	1.06661	1.07606	1.06706	1.05245	1.04417	1.04824	1.05611	1.05175	1.04265	1.03029	1.04025	1.02787	1.02803	1.03823	1.03603
4.55	1.0464	1.05396	1.05532	1.06904	1.08608	1.07717	1.07088	1.0712	1.05847	1.05663	1.04911	1.04522	1.04339	1.04481	1.05259	1.05054	1.05518	1.03664	1.04619	1.03639	1.04109
4.65	1.03703	1.0302	1.04414	1.05	1.05915	1.06964	1.06768	1.06857	1.05412	1.06059	1.04655	1.06258	1.06157	1.04653	1.0599	1.05973	1.04849	1.04717	1.04016	1.04005	1.03886
4.75	1.02017	1.00871	1.03004	1.03774	1.03129	1.05173	1.06756	1.0604	1.04926	1.06567	1.05622	1.0592	1.05566	1.05435	1.06363	1.0596	1.0446	1.03603	1.04091	1.0362	1.0391
4.85	1.01193	0.996286	1.00188	1.01332	1.03432	1.0488	1.05288	1.05604	1.0386	1.03931	1.06378	1.04942	1.04668	1.05849	1.06767	1.05139	1.04478	1.04623	1.03514	1.04662	1.04187
4.95	0.984823	0.99478	0.991381	1.00857	1.01695	1.03605	1.03179	1.04164	1.03335	1.0139	1.04124	1.04783	1.04053	1.0418	1.06053	1.05018	1.03795	1.04853	1.04507	1.04289	1.02674
5.05	0.984556	0.98143	0.988789	0.994079	1.01059	1.02637	1.03075	1.03416	1.03233	1.01881	1.0366	1.03518	1.03946	1.04647	1.04955	1.03381	1.03283	1.0558	1.05165	1.04412	1.03191
5.15	0.962614	0.977707	0.978441	1.00227	1.01761	1.01742	1.0235	1.0249	1.03045	1.02698	1.03176	1.03892	1.03518	1.03719	1.03676	1.03643	1.02707	1.03936	1.04433	1.03961	1.02919
5.25	0.978475	0.980022	0.96916	1.00257	1.01041	1.00562	1.0126	1.01178	1.02443	1.01782	1.02151	1.02105	1.01216	1.02943	1.02643	1.02621	1.02293	1.02018	1.03486	1.01891	1.02178
5.35	0.976622	0.977829	0.967441	0.983504	1.00085	0.998771	1.00229	1.00678	1.00709	1.00609	1.01112	1.00466	1.01627	1.01223	1.00827	1.02168	1.01952	1.01055	1.01857	1.01757	1.01284
5.45	0.980372	0.990114	0.96744	0.96923	0.989401	0.997692	0.986724	0.990226	1.00245	1.01043	0.996293	0.991197	1.00811	0.990732	0.98915	1.00077	1.00982	1.00964	1.00664	1.00962	0.99988
5.55	0.989691	0.986208	0.972678	0.964666	0.979439	0.985963	0.986835	0.981442	0.993563	1.00192	0.980625	0.986733	0.986559	0.987377	0.980305	0.986776	1.00092	0.994259	1.00184	0.99861	0.995247
5.65	1.00641	0.989068	0.976845	0.971337	0.974106	0.97892	0.978278	0.983748	0.988395	0.994369	0.986805	0.977501	0.976422	0.975697	0.979608	0.980784	0.982197	0.986907	0.979496	0.987333	0.983052
5.75	1.01648	0.989859	0.980499	0.974038	0.975288	0.966133	0.969651	0.965361	0.970619	0.982255	0.967602	0.97278	0.961982	0.965929	0.959294	0.981238	0.969016	0.96764	0.96848	0.980012	0.981843
5.85	0.995123	0.992643	0.976019	0.980412	0.960585	0.965787	0.967937	0.95245	0.962753	0.972216	0.972063	0.966663	0.967909	0.953039	0.965552	0.968005	0.958177	0.962166	0.957288	0.971127	0.972523
5.95	0.99145	0.9965	0.969823	0.968203	0.949707	0.960641	0.95807	0.953158	0.945194	0.95723	0.95405	0.951802	0.947265	0.95016	0.954862	0.958662	0.959722	0.953843	0.949784	0.949727	0.968168
6.05	0.991425	0.985727	0.976221	0.971283	0.954721	0.957567	0.957665	0.957653	0.949347	0.941385	0.956148	0.954454	0.942897	0.953916	0.949731	0.949464	0.948829	0.952691	0.951988	0.945157	0.964191

## Sheet: Figure 2g
r (Å)	time (fs)
	0	500	1000	1500	2000	2500	3000	3500	4000	4500	5000	5500	6000	6500	7000	7500	8000	8500	9000	9500	10000
0.05	0	0	0	0	0	0	0	0	0	0	0	0	0	0	0	0	0	0	0	0	0
0.15	0	0	0	0	0	0	0	0	0	0	0	0	0	0	0	0	0	0	0	0	0
0.25	0	0	0	0	0	0	0	0	0	0	0	0	0	0	0	0	0	0	0	0	0
0.35	0	0	0	0	0	0	0	0	0	0	0	0	0	0	0	0	0	0	0	0	0
0.45	0	0	0	0	0	0	0	0	0	0	0	0	0	0	0	0	0	0	0	0	0
0.55	0	0	0	0	0	0	0	0	0	0	0	0	0	0	0	0	0	0	0	0	0
0.65	0	0	0	0	0	0	0	0	0	0	0	0	0	0	0	0	0	0	0	0	0
0.75	0	0	0	0	0	0	0	0	0	0	0	0	0	0	0	0	0	0	0	0	0
0.85	0	0	0	0	0	0	0	0	0	0	0	0	0	0	0	0	0	0	0	0	0
0.95	0	0	0	0	0	0	0	0	0	0	0	0	0	0	0	0	0	0	0	0	0
1.05	0	0	0	0	0	0	0	0	0	0	0	0	0	0	0	0	0	0	0	0	0
1.15	0	0	0	0	0	0	0	0	0	0	0	0	0	0	0	0	0	0	0	0	0
1.25	0	0	0	0	0	0	0	0	0	0	0	0	0	0	0	0	0	0	0	0	0
1.35	0	0	0	0	0	0	0	0	0	0	0	0	0	0	0	0	0	0	0	0	0
1.45	0	0	0	0	0	0	0	0	0	0	0	0	0	0	0	0	0	0	0	0	0
1.55	0	0	0	0	0	0	0	0	0	0	0	0	0	0	0	0	0	0	0	0	0
1.65	0	0	0	0	0	0	0	0	0	0	0	0	0	0	0	0	0	0	0	0.00110146	0.000567087
1.75	0	0	0	0	0	0	0	0	0	0	0	0	0	0	0	0	0	0	0.00228849	0.00473284	0.00419846
1.85	0	0	0	0	0	0	0	0	0	0	0	0	0	0	0	0	0	0.00116083	0.00692225	0.00641111	0.00793544
1.95	0	0	0	0	0	0	0	0.00114685	0	0	0	0	0	0	0	0	0.00106377	0.0128972	0.0122536	0.00789345	0.00511897
2.05	0	0	0	0	0	0	0	0.000743434	0.0012215	0	0.0014468	0	0.000600919	0	0.00137028	0.00198678	0.00693828	0.00868277	0.00645987	0.00676168	0.00614366
2.15	0	0	0	0.000494572	0.00109963	0.00358697	0.00429916	0.00234687	0.00322246	0.000844661	0.00375195	0.00390308	0.00756417	0.00929133	0.00479504	0.00478591	0.00885513	0.0128034	0.00968517	0.014317	0.0132575
2.25	0	0	0	0.00283272	0.00532326	0.00407626	0.00441732	0.00421728	0.00599319	0.00512713	0.0088462	0.00846372	0.0133285	0.00980997	0.0153869	0.0119776	0.0158573	0.0180754	0.0226159	0.0189675	0.0212157
2.35	0	0	0.000629404	0.00951409	0.0170094	0.0125982	0.00617519	0.00926831	0.00881513	0.0244889	0.0141347	0.0165574	0.0129875	0.0218683	0.0249804	0.0265219	0.0346631	0.0220345	0.027731	0.0327978	0.02907
2.45	0	0	0.00869305	0.0223959	0.0270574	0.0196801	0.0209023	0.0254083	0.0277118	0.0255061	0.0305545	0.0264101	0.0203487	0.0258628	0.0280817	0.0474631	0.0396579	0.035924	0.0468582	0.049654	0.0442599
2.55	0	0.00113949	0.022404	0.0359814	0.0439652	0.0472362	0.0438252	0.0509672	0.04543	0.0443915	0.0417801	0.0556176	0.0577155	0.053068	0.0524852	0.0610784	0.0655708	0.0780654	0.0799597	0.0779815	0.0770114
2.65	0	0.00865256	0.0450402	0.072788	0.0776453	0.0821748	0.0898344	0.0875619	0.097073	0.0720622	0.0897514	0.108274	0.0985508	0.0950725	0.107511	0.10131	0.104215	0.112913	0.101823	0.0831521	0.100735
2.75	0.0130762	0.0642568	0.121443	0.139995	0.142401	0.140226	0.141271	0.148183	0.148071	0.15503	0.151869	0.141416	0.1822	0.166863	0.171827	0.170449	0.171764	0.158276	0.149618	0.158602	0.179022
2.85	0.140863	0.18387	0.225714	0.237435	0.22582	0.230857	0.235031	0.249341	0.242482	0.246701	0.251808	0.233796	0.233445	0.262732	0.238418	0.240172	0.264262	0.25106	0.234984	0.272482	0.272949
2.95	0.455318	0.382231	0.342225	0.342305	0.340976	0.341144	0.339991	0.325934	0.355662	0.372897	0.336736	0.335401	0.311195	0.345792	0.354327	0.346907	0.322349	0.349478	0.350537	0.35238	0.36769
3.05	0.64777	0.556224	0.461283	0.418592	0.415855	0.444228	0.434327	0.409637	0.433764	0.434419	0.437686	0.429937	0.440574	0.426444	0.444817	0.459363	0.425248	0.414479	0.446819	0.448103	0.418068
3.15	0.633237	0.626939	0.518657	0.482283	0.501324	0.524488	0.537708	0.53129	0.512541	0.501626	0.489312	0.516747	0.506849	0.494312	0.524032	0.513109	0.538034	0.52523	0.513891	0.521897	0.494666
3.25	0.570507	0.61127	0.566911	0.548346	0.590355	0.594397	0.593862	0.618678	0.599593	0.587363	0.585684	0.599497	0.581865	0.595563	0.620422	0.595391	0.601631	0.608271	0.617809	0.562009	0.569159
3.35	0.541529	0.578605	0.62555	0.650245	0.660264	0.661679	0.67461	0.674077	0.645766	0.65936	0.704642	0.653982	0.685872	0.704539	0.661323	0.694138	0.661883	0.654918	0.673879	0.649001	0.663536
3.45	0.614558	0.600717	0.698509	0.719614	0.742858	0.732304	0.755545	0.756933	0.743282	0.767808	0.761823	0.753526	0.798176	0.762762	0.745869	0.750944	0.75282	0.751153	0.762276	0.769415	0.748392
3.55	0.725043	0.763348	0.831995	0.876836	0.865003	0.878522	0.855806	0.859618	0.877424	0.865214	0.881906	0.910363	0.883065	0.873907	0.862807	0.836912	0.873082	0.868823	0.845373	0.870184	0.869042
3.65	0.936753	0.94828	0.983122	1.02158	1.0052	1.00488	0.989347	0.9958	1.01271	1.02041	1.02534	1.04202	1.01591	1.02243	0.984799	0.959557	0.949253	0.982635	0.949899	0.999148	1.0042
3.75	1.16554	1.1354	1.13433	1.17835	1.17645	1.12001	1.12852	1.12786	1.11905	1.11599	1.12525	1.14687	1.15561	1.15562	1.12746	1.13656	1.12537	1.13962	1.1162	1.12138	1.15934
3.85	1.33321	1.3228	1.31057	1.31263	1.31048	1.3004	1.3035	1.2774	1.28306	1.275	1.27986	1.28003	1.30659	1.26984	1.29746	1.2885	1.30899	1.25956	1.28212	1.25848	1.24602
3.95	1.4037	1.4345	1.48473	1.44273	1.42634	1.44339	1.3969	1.42568	1.42295	1.43921	1.40956	1.40603	1.37738	1.37288	1.3792	1.40062	1.40414	1.39697	1.38371	1.35079	1.39222
4.05	1.54571	1.5742	1.53958	1.57737	1.57125	1.57434	1.57398	1.50371	1.55235	1.53016	1.52613	1.52257	1.48051	1.50558	1.52563	1.54711	1.53888	1.55106	1.5557	1.52795	1.54405
4.15	1.70965	1.68069	1.71192	1.67982	1.68078	1.67239	1.68774	1.71601	1.66126	1.66068	1.67069	1.64262	1.67073	1.66142	1.67669	1.65993	1.64462	1.65345	1.6585	1.71934	1.643
4.25	1.7995	1.78934	1.791	1.77729	1.76473	1.76336	1.76973	1.79408	1.75657	1.77358	1.75644	1.77071	1.77848	1.76464	1.75957	1.74837	1.72665	1.75206	1.81361	1.78244	1.76269
4.35	1.89393	1.84633	1.83535	1.82339	1.8131	1.79902	1.80377	1.80223	1.81452	1.79546	1.80624	1.80198	1.81836	1.83521	1.82024	1.81849	1.83859	1.79853	1.79777	1.81338	1.81401
4.45	1.85318	1.84968	1.8201	1.79692	1.7796	1.79367	1.78822	1.75154	1.78425	1.77875	1.79618	1.78137	1.76597	1.78235	1.79111	1.78564	1.78845	1.82451	1.77951	1.79649	1.80017
4.55	1.75447	1.81126	1.76203	1.74312	1.7171	1.69684	1.70014	1.7277	1.7389	1.74308	1.70564	1.72223	1.70021	1.70779	1.71714	1.75302	1.74849	1.7245	1.74259	1.70752	1.71302
4.65	1.63542	1.63733	1.60237	1.57378	1.59894	1.58118	1.5767	1.58387	1.58235	1.60054	1.57004	1.57397	1.58694	1.5754	1.59401	1.58979	1.5964	1.58576	1.57863	1.56932	1.58514
4.75	1.41672	1.40086	1.40268	1.3947	1.40328	1.42545	1.41459	1.40381	1.40887	1.40059	1.45174	1.4186	1.41249	1.43063	1.43395	1.43103	1.41251	1.4364	1.38412	1.40454	1.40808
4.85	1.23408	1.24962	1.26095	1.23466	1.22216	1.21567	1.23237	1.25329	1.24428	1.26129	1.25674	1.26545	1.26478	1.24866	1.25004	1.24465	1.25697	1.23926	1.24541	1.23128	1.2449
4.95	1.09891	1.08582	1.088	1.09758	1.08466	1.09895	1.07546	1.10433	1.09812	1.08287	1.07166	1.07068	1.07257	1.0856	1.05946	1.06721	1.07721	1.07789	1.08739	1.08337	1.08017
5.05	0.976258	0.972843	0.971337	0.971098	0.960505	0.968257	0.991526	0.970332	0.98289	0.958355	0.974988	0.971376	0.966258	0.953148	0.956106	0.946246	0.968173	0.953475	0.969639	0.99482	0.981156
5.15	0.897658	0.873362	0.874861	0.893367	0.879957	0.874058	0.896467	0.872132	0.882106	0.8928	0.870582	0.887432	0.895196	0.896873	0.88548	0.898104	0.879048	0.876508	0.893625	0.889924	0.895686
5.25	0.78776	0.814351	0.815653	0.814312	0.826814	0.826437	0.816509	0.834589	0.811889	0.82729	0.832404	0.841367	0.87409	0.850031	0.831564	0.823562	0.823165	0.841737	0.845002	0.838471	0.843784
5.35	0.770359	0.770494	0.772126	0.77809	0.800256	0.794023	0.800846	0.796117	0.807764	0.80841	0.831655	0.830683	0.806474	0.802682	0.810217	0.81116	0.81112	0.820643	0.810074	0.811202	0.806432
5.45	0.731395	0.743258	0.745133	0.774642	0.788567	0.803827	0.808226	0.784395	0.789371	0.800717	0.795741	0.80212	0.779071	0.804395	0.80752	0.778493	0.788107	0.796215	0.773921	0.797482	0.794783
5.55	0.75595	0.744398	0.75521	0.759848	0.770556	0.805204	0.783364	0.794323	0.786628	0.786115	0.777373	0.75242	0.785984	0.789534	0.794442	0.785694	0.770684	0.778174	0.799195	0.788289	0.766702
5.65	0.789032	0.771934	0.763436	0.75889	0.78837	0.770367	0.76982	0.778863	0.768612	0.76587	0.758053	0.758622	0.762096	0.766888	0.769844	0.803399	0.783546	0.777691	0.785004	0.763188	0.77187
5.75	0.783344	0.787231	0.770891	0.76505	0.760589	0.759114	0.765204	0.772391	0.782984	0.760903	0.754204	0.766679	0.746073	0.744136	0.759678	0.755035	0.769043	0.75814	0.761041	0.752411	0.773178
5.85	0.795341	0.796724	0.777102	0.770751	0.746268	0.743022	0.750219	0.754964	0.768873	0.755625	0.756766	0.756503	0.751871	0.750959	0.751088	0.746631	0.761063	0.750816	0.736484	0.768894	0.764056
5.95	0.802092	0.784287	0.791865	0.793762	0.782127	0.762664	0.754719	0.754753	0.75295	0.772827	0.77246	0.768288	0.776108	0.768282	0.768024	0.769243	0.764895	0.7622	0.758027	0.763328	0.761733
6.05	0.82248	0.817295	0.806117	0.801845	0.814136	0.808447	0.810893	0.801179	0.785956	0.798739	0.816431	0.81297	0.810248	0.798505	0.793956	0.804096	0.797456	0.796438	0.806126	0.796722	0.795591

## Sheet: Figure 2e
r (Å)	time (fs)
	50	125	250	500	1000
0	0	0	0	0	0
0.025	0.300282	0.0282863	0.00656534	0.00186357	0.00115028
0.075	2.22836	0.242105	0.0531536	0.0137523	0.0052381
0.125	4.29063	0.613325	0.145532	0.0367255	0.016185
0.175	4.86364	1.05915	0.264106	0.0698576	0.0321649
0.225	3.94492	1.52606	0.415495	0.116352	0.0512137
0.275	2.38111	1.89467	0.567475	0.177289	0.0730135
0.325	1.13945	2.12031	0.741012	0.244015	0.0950499
0.375	0.394951	2.16288	0.919835	0.307215	0.115607
0.425	0.123702	2.10634	1.03431	0.350379	0.154442
0.475	0.0275044	1.888	1.14795	0.404928	0.186608
0.525	0.00646153	1.62522	1.21659	0.475403	0.220237
0.575	0.000273318	1.35597	1.2514	0.522085	0.251309
0.625	0	1.00496	1.27383	0.585731	0.285403
0.675	0	0.761407	1.23784	0.650321	0.310542
0.725	0	0.567085	1.22883	0.694436	0.35372
0.775	0	0.386765	1.13843	0.720107	0.372867
0.825	0	0.237169	1.02367	0.732218	0.40303
0.875	0	0.146227	0.942525	0.76022	0.426911
0.925	0	0.0890483	0.841551	0.769466	0.427835
0.975	0	0.0569711	0.735399	0.761413	0.452213
1.025	0	0.0329808	0.644251	0.741484	0.470704
1.075	0	0.0152904	0.572722	0.718548	0.507401
1.125	0	0.00800518	0.485021	0.719056	0.486767
1.175	0	0.0058043	0.416387	0.696088	0.48901
1.225	0	0.00370087	0.336138	0.678157	0.496598
1.275	0	0.00143021	0.288353	0.691257	0.509987
1.325	0	0.000510795	0.232933	0.647452	0.493626
1.375	0	0	0.190638	0.582242	0.497652
1.425	0	0	0.142375	0.567199	0.501924
1.475	0	0	0.114208	0.521891	0.50179
1.525	0	0	0.0920253	0.49125	0.488707
1.575	0	0	0.067248	0.480958	0.476043
1.625	0	0	0.0527142	0.44095	0.46464
1.675	0	0	0.0461135	0.410232	0.454078
1.725	0	0	0.0312068	0.378942	0.451132
1.775	0	0	0.0235205	0.331647	0.433366
1.825	0	0	0.0156291	0.290132	0.418497
1.875	0	0	0.0106632	0.262999	0.399573
1.925	0	0	0.00891634	0.233545	0.377396
1.975	0	0	0.00593027	0.203116	0.362644
2.025	0	0	0.0044908	0.18451	0.360694
2.075	0	0	0.00283238	0.159866	0.339504
2.125	0	0	0.00222678	0.14688	0.333503
2.175	0	0	0.00211032	0.130726	0.318732
2.225	0	0	0.00191001	0.113844	0.30494
2.275	0	0	0.00096898	0.100235	0.292666
2.325	0	0	0.000442564	0.0925656	0.281428
2.375	0	0	0.000507785	0.0756934	0.283185
2.425	0	0	0.000451882	0.0693037	0.270033
2.475	0	0	0	0.0638469	0.27047
2.525	0	0	0	0.0624827	0.241716
2.575	0	0	0	0.0556991	0.248905
2.625	0	0	0	0.0426147	0.229475
2.675	0	0	0	0.0362577	0.218332
2.725	0	0	0	0.0304211	0.20139
2.775	0	0	0	0.0253158	0.191305
2.825	0	0	0	0.023253	0.181358
2.875	0	0	0	0.0178148	0.165096
2.925	0	0	0	0.0162443	0.153273
2.975	0	0	0	0.00998101	0.146369
3.025	0	0	0	0.0108061	0.132262
3.075	0	0	0	0.00804014	0.116109
3.125	0	0	0	0.00610395	0.108454
3.175	0	0	0	0.00377864	0.10344
3.225	0	0	0	0.003638	0.0936543
3.275	0	0	0	0.00418182	0.0912375
3.325	0	0	0	0.0028879	0.07931
3.375	0	0	0	0.00235814	0.0736644
3.425	0	0	0	0.0023347	0.0605402
3.475	0	0	0	0.00225969	0.062525
3.525	0	0	0	0.00131737	0.0518652
3.575	0	0	0	0.00083918	0.0491825
3.625	0	0	0	0.000675095	0.0536696
3.675	0	0	0	0.000848557	0.0455359
3.725	0	0	0	0.000562579	0.0367373
3.775	0	0	0	0.000806364	0.0333186
3.825	0	0	0	0.00040787	0.0296007
3.875	0	0	0	0.000600085	0.0215667
3.925	0	0	0	0.000440688	0.0170511
3.975	0	0	0	0	0.0167757
4.025	0	0	0	0	0.0169703
4.075	0	0	0	0	0.0177111
4.125	0	0	0	0	0.018523
4.175	0	0	0	0	0.0149333
4.225	0	0	0	0	0.0141451
4.275	0	0	0	0	0.0129153
4.325	0	0	0	0	0.00798187
4.375	0	0	0	0	0.00756877
4.425	0	0	0	0	0.00832375
4.475	0	0	0	0	0.00773496
4.525	0	0	0	0	0.00577867
4.575	0	0	0	0	0.00411202
4.625	0	0	0	0	0.0037464
4.675	0	0	0	0	0.00427346
4.725	0	0	0	0	0.00182809
4.775	0	0	0	0	0.00141974
4.825	0	0	0	0	0.00168564
4.875	0	0	0	0	0.00133427
4.925	0	0	0	0	0.00139125
4.975	0	0	0	0	0.00123931
5.025	0	0	0	0	0.00147672
5.075	0	0	0	0	0.00163342
5.125	0	0	0	0	0.00106837
5.175	0	0	0	0	0.00104937
5.225	0	0	0	0	0.00110161
5.275	0	0	0	0	0.00138176
5.325	0	0	0	0	0.00120132
5.375	0	0	0	0	0.000897429
5.425	0	0	0	0	0.00103038
5.475	0	0	0	0	0.000735987
5.525	0	0	0	0	0.00102089
5.575	0	0	0	0	0.000921171
5.625	0	0	0	0	0.000180436
5.675	0	0	0	0	0.000180436
5.725	0	0	0	0	0.000185184
5.775	0	0	0	0	0.000199429
5.825	0	0	0	0	0.000213674
5.875	0	0	0	0	0.000232667
5.925	0	0	0	0	0.000265905
5.975	0	0	0	0	0.000284899
6.025	0	0	0	0	0.000322885

## Sheet: Figure 2h
r (Å)	time (fs)
	50	125	250	500	1000
0	0	0	0	0	0
0.025	3.75415	0.438479	0.109851	0.0259491	0.0256206
0.075	10.9445	2.98407	0.883284	0.261741	0.183609
0.125	3.37979	5.18321	1.87407	0.665045	0.430159
0.175	0.216764	5.13489	2.78335	1.11108	0.759584
0.225	0.00148597	3.46191	3.29784	1.49301	1.12429
0.275	0	1.66425	3.10298	1.88226	1.41556
0.325	0	0.575511	2.6208	2.06811	1.73444
0.375	0	0.14183	2.03145	2.08237	1.72549
0.425	0	0.0318797	1.38962	1.93335	1.6639
0.475	0	0.00303613	0.845962	1.72917	1.60577
0.525	0	0	0.489306	1.49753	1.43907
0.575	0	0	0.253494	1.26605	1.27123
0.625	0	0	0.0972753	1.06369	1.10176
0.675	0	0	0.0480727	0.833176	0.958214
0.725	0	0	0.0143128	0.644721	0.787497
0.775	0	0	0.00893161	0.448571	0.654005
0.825	0	0	0.00286281	0.317804	0.5586
0.875	0	0	0	0.230501	0.471337
0.925	0	0	0	0.147325	0.399233
0.975	0	0	0	0.0861231	0.317338
1.025	0	0	0	0.0598724	0.274461
1.075	0	0	0	0.0421298	0.203486
1.125	0	0	0	0.0194875	0.152181
1.175	0	0	0	0.0172505	0.135448
1.225	0	0	0	0.00604854	0.128351
1.275	0	0	0	0.00432815	0.108733
1.325	0	0	0	0.000725223	0.0850569
1.375	0	0	0	0.000840957	0.0695116
1.425	0	0	0	0.00112643	0.0447866
1.475	0	0	0	0	0.0396022
1.525	0	0	0	0	0.0306671
1.575	0	0	0	0	0.0230004
1.625	0	0	0	0	0.0094634
1.675	0	0	0	0	0.00899066
1.725	0	0	0	0	0.00497207
1.775	0	0	0	0	0.00237967
1.825	0	0	0	0	0.0028761
1.875	0	0	0	0	0.00105589
1.925	0	0	0	0	0
1.975	0	0	0	0	0
2.025	0	0	0	0	0
2.075	0	0	0	0	0
2.125	0	0	0	0	0
2.175	0	0	0	0	0
2.225	0	0	0	0	0
2.275	0	0	0	0	0
2.325	0	0	0	0	0
2.375	0	0	0	0	0
2.425	0	0	0	0	0
2.475	0	0	0	0	0
2.525	0	0	0	0	0
2.575	0	0	0	0	0
2.625	0	0	0	0	0
2.675	0	0	0	0	0
2.725	0	0	0	0	0
2.775	0	0	0	0	0
2.825	0	0	0	0	0
2.875	0	0	0	0	0
2.925	0	0	0	0	0
2.975	0	0	0	0	0
3.025	0	0	0	0	0
3.075	0	0	0	0	0
3.125	0	0	0	0	0
3.175	0	0	0	0	0
3.225	0	0	0	0	0
3.275	0	0	0	0	0
3.325	0	0	0	0	0
3.375	0	0	0	0	0
3.425	0	0	0	0	0
3.475	0	0	0	0	0
3.525	0	0	0	0	0
3.575	0	0	0	0	0
3.625	0	0	0	0	0
3.675	0	0	0	0	0
3.725	0	0	0	0	0
3.775	0	0	0	0	0
3.825	0	0	0	0	0
3.875	0	0	0	0	0
3.925	0	0	0	0	0
3.975	0	0	0	0	0
4.025	0	0	0	0	0
4.075	0	0	0	0	0
4.125	0	0	0	0	0
4.175	0	0	0	0	0
4.225	0	0	0	0	0
4.275	0	0	0	0	0
4.325	0	0	0	0	0
4.375	0	0	0	0	0
4.425	0	0	0	0	0
4.475	0	0	0	0	0
4.525	0	0	0	0	0
4.575	0	0	0	0	0
4.625	0	0	0	0	0
4.675	0	0	0	0	0
4.725	0	0	0	0	0
4.775	0	0	0	0	0
4.825	0	0	0	0	0
4.875	0	0	0	0	0
4.925	0	0	0	0	0
4.975	0	0	0	0	0
5.025	0	0	0	0	0
5.075	0	0	0	0	0
5.125	0	0	0	0	0
5.175	0	0	0	0	0
5.225	0	0	0	0	0
5.275	0	0	0	0	0
5.325	0	0	0	0	0
5.375	0	0	0	0	0
5.425	0	0	0	0	0
5.475	0	0	0	0	0
5.525	0	0	0	0	0
5.575	0	0	0	0	0
5.625	0	0	0	0	0
5.675	0	0	0	0	0
5.725	0	0	0	0	0
5.775	0	0	0	0	0
5.825	0	0	0	0	0
5.875	0	0	0	0	0
5.925	0	0	0	0	0
5.975	0	0	0	0	0
6.025	0	0	0	0	0
